# Supplementary material for: Systematically Characterizing Chemical Profile and Potential Mechanisms of Qingre Lidan Decoction Acting on Cholelithiasis by Integrating UHPLC-QTOF-MS and Network Target Analysis
Source: Evid Based Complement Alternat Med. 2019 Jan 3;2019:2675287. doi: 10.1155/2019/2675287 (PMC6335670; doi:10.1155/2019/2675287)
Supplement: Supplementary Materials — Table S1: therapeutic targets of cholelithiasis; Table S2: compound targets for QRLDD; Table S3: pathway enrichment analysis of QRLDD-Disease targets network. [file 2675287.f1.zip]

Archive with 3 entries (3 files):
- 2675287.f1.xlsx
- 2675287.f2.xlsx
- 2675287.f3.xlsx
