# Supplementary material for: Systematically Characterizing Chemical Profile and Potential Mechanisms of Qingre Lidan Decoction Acting on Cholelithiasis by Integrating UHPLC-QTOF-MS and Network Target Analysis
Source: Evid Based Complement Alternat Med. 2019 Jan 3;2019:2675287. doi: 10.1155/2019/2675287 (PMC6335670; doi:10.1155/2019/2675287)
Supplement: Supplementary Materials — Table S1: therapeutic targets of cholelithiasis; Table S2: compound targets for QRLDD; Table S3: pathway enrichment analysis of QRLDD-Disease targets network. [file 2675287.f1.zip › 2675287.f1.xlsx]

## Sheet: Sheet1
Disease	Targets
Cholangitis	ABCB1
Cholangitis	ABCB11
Cholangitis	ABCB4
Cholangitis	AICDA
Cholangitis	ATG16L1
Cholangitis	ATM
Cholangitis	BCL2L11
Cholangitis	BCL3
Cholangitis	BCS1L
Cholangitis	CA2
Cholangitis	CAR2
Cholangitis	CCL25
Cholangitis	CCR5
Cholangitis	CCR9
Cholangitis	CD28
Cholangitis	CD40LG
Cholangitis	CDKN1A
Cholangitis	CDKN2A
Cholangitis	CFTR
Cholangitis	CLDN1
Cholangitis	COL1A1
Cholangitis	CTLA4
Cholangitis	DCDC2
Cholangitis	DLG5
Cholangitis	EBAG9
Cholangitis	EGR1
Cholangitis	FOXA2
Cholangitis	FUT2
Cholangitis	GPBAR1
Cholangitis	HGF
Cholangitis	HIF1A
Cholangitis	HLA-A
Cholangitis	HLA-B
Cholangitis	HLA-C
Cholangitis	HLA-DQA1
Cholangitis	HLA-DRB1
Cholangitis	HP
Cholangitis	ICAM1
Cholangitis	ICOS
Cholangitis	IFNG
Cholangitis	IL21R
Cholangitis	IL23A
Cholangitis	IL23R
Cholangitis	IL32
Cholangitis	ITGB6
Cholangitis	KLRK1
Cholangitis	KRT19
Cholangitis	MADCAM1
Cholangitis	MICA
Cholangitis	MMP1
Cholangitis	MMP3
Cholangitis	MST1
Cholangitis	MYH1
Cholangitis	ND5
Cholangitis	NEIL1
Cholangitis	NOD1
Cholangitis	NOD2
Cholangitis	NR1I2
Cholangitis	PDZD2
Cholangitis	PKHD1
Cholangitis	PLA2G10
Cholangitis	PLA2G2A
Cholangitis	PLA2G2D
Cholangitis	PPARG
Cholangitis	PTPN22
Cholangitis	RRAS
Cholangitis	SLC22A4
Cholangitis	SLC22A5
Cholangitis	TGFB2
Cholangitis	TGFBR2
Cholangitis	TIMP1
Cholangitis	TLR2
Cholangitis	TLR3
Cholangitis	TLR4
Cholangitis	TNF
Cholangitis	TNFRSF10B
Cholangitis	TNFSF10
Cholangitis	TP53
Cholangitis	UBASH3A
Cholangitis	UCP2
Cholecystitis	ABCB4
Cholecystitis	ANPEP
Cholecystitis	CD163
Cholecystitis	CD33
Cholecystitis	CEBPB
Cholecystitis	GPER1
Cholecystitis	HAMP
Cholecystitis	HEL-S-153w
Cholecystitis	IL12B
Cholecystitis	IL23A
Cholecystitis	IL6
Cholecystitis	IL6R
Cholecystitis	ITIH4
Cholecystitis	KCNA2
Cholecystitis	LGALS3
Cholecystitis	MAPKAPK2
Cholecystitis	MAPKAPK3
Cholecystitis	MKL1
Cholecystitis	MME
Cholecystitis	MTOR
Cholecystitis	MUC2
Cholecystitis	MUC5AC
Cholecystitis	NFKB1
Cholecystitis	NFKB2
Cholecystitis	ORM1
Cholecystitis	ORM2
Cholecystitis	PRKCE
Cholecystitis	SAA1
Cholecystitis	STAT3
Cholecystitis	TIMP3
Cholecystitis	ABCB4
Cholecystitis	ACVRL1
Cholecystitis	ALDOA
Cholecystitis	ARSA
Cholecystitis	BPGM
Cholecystitis	CLDN2
Cholecystitis	CXCL16
Cholecystitis	ENG
Cholecystitis	GDF2
Cholecystitis	GPI
Cholecystitis	GPT
Cholecystitis	HK1
Cholecystitis	PKLR
Cholecystitis	PSCA
Cholecystitis	SMAD4
Cholecystitis	TP53
Cholecystitis	TPI1
Cholecystitis	VEGFA
Cholecystitis	ABCB4
Cholecystitis	CDH1
Cholecystitis	CDKN2A
Cholecystitis	HS3ST2
Cholecystitis	MCAM
Cholecystitis	SPINK1
Cholecystitis	TP53
Cholecystitis	VEGFA
Cholelithiasis	ABCA4
Cholelithiasis	ABCB1
Cholelithiasis	ABCB11
Cholelithiasis	ABCB4
Cholelithiasis	ABCC2
Cholelithiasis	ABCC3
Cholelithiasis	ABCG5
Cholelithiasis	ABCG8
Cholelithiasis	ACAT2
Cholelithiasis	ADCYAP1
Cholelithiasis	ADRB3
Cholelithiasis	AICDA
Cholelithiasis	AIRE
Cholelithiasis	ALDOA
Cholelithiasis	ANK1
Cholelithiasis	APEX1
Cholelithiasis	APOA1
Cholelithiasis	APOA4
Cholelithiasis	APOB
Cholelithiasis	APOBEC1
Cholelithiasis	APOC1
Cholelithiasis	APOC3
Cholelithiasis	APOE
Cholelithiasis	AR
Cholelithiasis	ASPG
Cholelithiasis	ATP11A
Cholelithiasis	BLVRA
Cholelithiasis	BPGM
Cholelithiasis	CCK
Cholelithiasis	CCKAR
Cholelithiasis	CCT
Cholelithiasis	CDHR5
Cholelithiasis	CDK4
Cholelithiasis	CDX2
Cholelithiasis	CETP
Cholelithiasis	CETP
Cholelithiasis	CLCN5
Cholelithiasis	CLDN2
Cholelithiasis	CLIC1
Cholelithiasis	CXCR2
Cholelithiasis	CYP17A1
Cholelithiasis	CYP1A1
Cholelithiasis	CYP27A1
Cholelithiasis	CYP7A1
Cholelithiasis	CYP8B1
Cholelithiasis	DDX53
Cholelithiasis	DMPK
Cholelithiasis	DNMT3B
Cholelithiasis	ESR1
Cholelithiasis	ESR2
Cholelithiasis	FABP6
Cholelithiasis	FECH
Cholelithiasis	FEN1
Cholelithiasis	G6PD
Cholelithiasis	GGT2
Cholelithiasis	GGTLC1
Cholelithiasis	GPER1
Cholelithiasis	GUSB
Cholelithiasis	HBA1
Cholelithiasis	HBA2
Cholelithiasis	HBB
Cholelithiasis	HK1
Cholelithiasis	HLA-C
Cholelithiasis	HMOX1
Cholelithiasis	HNF4A
Cholelithiasis	IL18
Cholelithiasis	IL4
Cholelithiasis	INS
Cholelithiasis	LDLR
Cholelithiasis	LRPAP1
Cholelithiasis	MBNL1
Cholelithiasis	MECP2
Cholelithiasis	MICA
Cholelithiasis	MIR210
Cholelithiasis	MMP2
Cholelithiasis	MMP9
Cholelithiasis	MUC1
Cholelithiasis	MUC2
Cholelithiasis	MUC5AC
Cholelithiasis	NAT2
Cholelithiasis	NOD2
Cholelithiasis	NOS2
Cholelithiasis	NPC1L1
Cholelithiasis	NR1H3
Cholelithiasis	NR1H4
Cholelithiasis	OGG1
Cholelithiasis	PART1
Cholelithiasis	PCSK9
Cholelithiasis	PEX19
Cholelithiasis	PFKM
Cholelithiasis	PKLR
Cholelithiasis	PLA2G10
Cholelithiasis	PLA2G2A
Cholelithiasis	PNPLA3
Cholelithiasis	PPARG
Cholelithiasis	PPARGC1A
Cholelithiasis	PPARGC1B
Cholelithiasis	PTGS2
Cholelithiasis	RBP4
Cholelithiasis	RNASEL
Cholelithiasis	RXRA
Cholelithiasis	RXRB
Cholelithiasis	S100A8
Cholelithiasis	SEC23B
Cholelithiasis	SLC10A2
Cholelithiasis	SLC11A1
Cholelithiasis	SLC51B
Cholelithiasis	SLCO1A2
Cholelithiasis	SLCO1B1
Cholelithiasis	ST8SIA4
Cholelithiasis	TBX1
Cholelithiasis	TLR4
Cholelithiasis	TNF
Cholelithiasis	TP53
Cholelithiasis	TPI1
Cholelithiasis	UGT1A
Cholelithiasis	UGT1A1
Cholelithiasis	UROS
Cholelithiasis	VEGFA
Cholelithiasis	XPC
Cholelithiasis	XRCC1
Gallstones	ABCB11
Gallstones	ABCB4
Gallstones	ABCG5
Gallstones	ABCG8
Gallstones	ADRB3
Gallstones	APOB
Gallstones	APOE
Gallstones	CETP
Gallstones	CLDN2
Gallstones	CYP7A1
Gallstones	CYP8B1
Gallstones	ESR1
Gallstones	NPC1L1
Gallstones	NR1H4
Gallstones	PLA2G1B
Gallstones	PLA2G2A
Gallstones	PLA2G6
Gallstones	PLB1
Gallstones	PPARGC1A
Gallstones	PPARGC1B
Gallstones	RBP4
Gallstones	SEC14L2
Gallstones	SIRT1
Gallstones	SLC11A1
Gallstones	UGT1A1
Gallstones	YWHAZ
Gallstones	ABCB11
Gallstones	ABCB4
Gallstones	ABCG5
Gallstones	ABCG8
Gallstones	ADRB3
Gallstones	AIRE
Gallstones	ALAS2
Gallstones	ANPEP
Gallstones	APEX1
Gallstones	APOA1
Gallstones	APOA4
Gallstones	APOB
Gallstones	APOBEC1
Gallstones	APOC1
Gallstones	APOC3
Gallstones	APOE
Gallstones	AR
Gallstones	BLVRA
Gallstones	CCI
Gallstones	CCK
Gallstones	CCKAR
Gallstones	CCKBR
Gallstones	CETP
Gallstones	CYP17A1
Gallstones	CYP7A1
Gallstones	CYP7B1
Gallstones	DNMT3B
Gallstones	EPB41
Gallstones	ESR1
Gallstones	ESR2
Gallstones	FECH
Gallstones	FOXO1A
Gallstones	GNAS
Gallstones	GPI
Gallstones	GSTP1
Gallstones	HMGCR
Gallstones	INS
Gallstones	INSR
Gallstones	KDM5C
Gallstones	KLB
Gallstones	LDLR
Gallstones	LPL
Gallstones	LRPAP1
Gallstones	LST-3TM12
Gallstones	MUC5B
Gallstones	NR1H4
Gallstones	OGG1
Gallstones	PEX19
Gallstones	PPARG
Gallstones	PRSS1
Gallstones	PTGS2
Gallstones	RXRA
Gallstones	RXRB
Gallstones	SLC10A2
Gallstones	SLCO1A2
Gallstones	SLCO1B1
Gallstones	SOAT2
Gallstones	UGT1A1
Gallstones	XRCC1
jaundice	ABCB4
jaundice	ABCC1
jaundice	ABCC2
jaundice	ABCC3
jaundice	ABCC6
jaundice	ABCG2
jaundice	ALB
jaundice	ALDOA
jaundice	BLVRA
jaundice	COG7
jaundice	CPOX
jaundice	DGUOK
jaundice	DHCR7
jaundice	DPAGT1
jaundice	DPP4
jaundice	EPB41
jaundice	G6PD
jaundice	GALE
jaundice	GPI
jaundice	GUSB
jaundice	HBA1
jaundice	HBA2
jaundice	HBB
jaundice	HLA-DQA1
jaundice	HLA-DQB1
jaundice	HLA-DRB1
jaundice	HLA-DRB1
jaundice	HLA-DRB5
jaundice	HMOX1
jaundice	IFNL3
jaundice	IFNL4
jaundice	JAG1
jaundice	KLHL1
jaundice	KYNU
jaundice	MARCKSL1
jaundice	NR1I3
jaundice	NR5A1
jaundice	PGK1
jaundice	PKLR
jaundice	RDX
jaundice	S100A12
jaundice	SLC25A13
jaundice	SPTB
jaundice	SYCE1L
jaundice	UGT1A1
jaundice	UTP4
jaundice	WLS
obstructive jaundice	ABCB4
obstructive jaundice	ABCC2
obstructive jaundice	ABCC3
obstructive jaundice	ADM
obstructive jaundice	ALB
obstructive jaundice	BLVRA
obstructive jaundice	CCL2
obstructive jaundice	CD14
obstructive jaundice	CFH
obstructive jaundice	CYP3A4
obstructive jaundice	GH1
obstructive jaundice	JAG1
obstructive jaundice	KLHL1
obstructive jaundice	LBP
obstructive jaundice	MIR29A
obstructive jaundice	PCNA
obstructive jaundice	PNPLA6
obstructive jaundice	PRLR
obstructive jaundice	SYCE1L
obstructive jaundice	TGFA
obstructive jaundice	UCP2
