# Supplementary material for: Systematically Characterizing Chemical Profile and Potential Mechanisms of Qingre Lidan Decoction Acting on Cholelithiasis by Integrating UHPLC-QTOF-MS and Network Target Analysis
Source: Evid Based Complement Alternat Med. 2019 Jan 3;2019:2675287. doi: 10.1155/2019/2675287 (PMC6335670; doi:10.1155/2019/2675287)
Supplement: Supplementary Materials — Table S1: therapeutic targets of cholelithiasis; Table S2: compound targets for QRLDD; Table S3: pathway enrichment analysis of QRLDD-Disease targets network. [file 2675287.f1.zip › 2675287.f2.xlsx]

## Sheet: Sheet1
Herb	Compounds	Compounds Targets
AF	(-)-epicatechin	ABCG2
AF	(-)-epicatechin	ACE
AF	(-)-epicatechin	AKT1
AF	(-)-epicatechin	BACE1
AF	(-)-epicatechin	BACE2
AF	(-)-epicatechin	CA1
AF	(-)-epicatechin	CA12
AF	(-)-epicatechin	CA13
AF	(-)-epicatechin	CA14
AF	(-)-epicatechin	CA2
AF	(-)-epicatechin	CA3
AF	(-)-epicatechin	CA4
AF	(-)-epicatechin	CA5A
AF	(-)-epicatechin	CA5B
AF	(-)-epicatechin	CA6
AF	(-)-epicatechin	CA7
AF	(-)-epicatechin	CA9
AF	(-)-epicatechin	CASP3
AF	(-)-epicatechin	CCL2
AF	(-)-epicatechin	COMT
AF	(-)-epicatechin	CREB1
AF	(-)-epicatechin	CRTC2
AF	(-)-epicatechin	CYP19A1
AF	(-)-epicatechin	DUOX2
AF	(-)-epicatechin	ESR1
AF	(-)-epicatechin	GCLC
AF	(-)-epicatechin	GRIA2
AF	(-)-epicatechin	GRIN1
AF	(-)-epicatechin	GSS
AF	(-)-epicatechin	HAS2
AF	(-)-epicatechin	IL1A
AF	(-)-epicatechin	IL2
AF	(-)-epicatechin	IL6
AF	(-)-epicatechin	JUN
AF	(-)-epicatechin	NCOA2
AF	(-)-epicatechin	PLAT
AF	(-)-epicatechin	PLAU
AF	(-)-epicatechin	POR
AF	(-)-epicatechin	PTGS1
AF	(-)-epicatechin	PTGS2
AF	(-)-epicatechin	RXRA
AF	(-)-epicatechin	TDP1
AF	(-)-epicatechin	TNF
AF	(+)-catechin	BACE1
AF	(+)-catechin	BACE2
AF	(+)-catechin	CA1
AF	(+)-catechin	CA12
AF	(+)-catechin	CA13
AF	(+)-catechin	CA14
AF	(+)-catechin	CA2
AF	(+)-catechin	CA3
AF	(+)-catechin	CA4
AF	(+)-catechin	CA5A
AF	(+)-catechin	CA5B
AF	(+)-catechin	CA6
AF	(+)-catechin	CA7
AF	(+)-catechin	CA9
AF	(+)-catechin	CAT
AF	(+)-catechin	ESR1
AF	(+)-catechin	HAS2
AF	(+)-catechin	NCOA2
AF	(+)-catechin	PTGS1
AF	(+)-catechin	PTGS2
AF	(+)-catechin	RXRA
AF	(+)-catechin	TDP1
AF	Hesperetin	ABCC1
AF	Hesperetin	ABCC2
AF	Hesperetin	ABCC3
AF	Hesperetin	ABCG2
AF	Hesperetin	ADORA3
AF	Hesperetin	CBR1
AF	Hesperetin	CBR3
AF	Hesperetin	CYP19A1
AF	Hesperetin	CYP1A1
AF	Hesperetin	CYP1A2
AF	Hesperetin	CYP1B1
AF	Hesperetin	HSD17B1
AF	Hesperetin	MAPT
AF	Hesperetin	NCOA1
AF	Hesperetin	NCOA2
AF	Hesperetin	PIK3CG
AF	Hesperetin	PTGS1
AF	Hesperetin	PTGS2
AF	Hesperetin	RDH8
AF	Hesperetin	SCN5A
AF	Hesperetin	TDP1
AF	Hesperidin	BAX
AF	Hesperidin	CA1
AF	Hesperidin	CA12
AF	Hesperidin	CA13
AF	Hesperidin	CA14
AF	Hesperidin	CA2
AF	Hesperidin	CA3
AF	Hesperidin	CA5A
AF	Hesperidin	CA5B
AF	Hesperidin	CA7
AF	Hesperidin	CASP3
AF	Hesperidin	CYP19A1
AF	Hesperidin	ICAM1
AF	Hesperidin	MMP1
AF	Hesperidin	MMP10
AF	Hesperidin	MMP12
AF	Hesperidin	MMP13
AF	Hesperidin	MMP3
AF	Hesperidin	PTGS2
AF	Hesperidin	TIAM2
AF	Hesperidin	VCAM1
AF	Isorhoifolin	ADORA1
AF	Isorhoifolin	AKR1B1
AF	Isorhoifolin	AKR1B10
AF	Isorhoifolin	AKR1B15
AF	Isorhoifolin	AOX1
AF	Isorhoifolin	DYRK1A
AF	Isorhoifolin	EGFR
AF	Isorhoifolin	KDM4A
AF	Isorhoifolin	KDM4B
AF	Isorhoifolin	KDM4C
AF	Isorhoifolin	MBNL1
AF	Isorhoifolin	MBNL2
AF	Isorhoifolin	MBNL3
AF	Isorhoifolin	TDP1
AF	Isorhoifolin	XDH
AF	Khelloside	ADORA1
AF	Khelloside	CA1
AF	Khelloside	CA12
AF	Khelloside	CA13
AF	Khelloside	CA14
AF	Khelloside	CA2
AF	Khelloside	CA3
AF	Khelloside	CA5A
AF	Khelloside	CA5B
AF	Khelloside	CA7
AF	Khelloside	CA9
AF	Khelloside	MBNL1
AF	Khelloside	MBNL2
AF	Khelloside	MBNL3
AF	Khelloside	TDP1
AF	Limonin	ABCB1
AF	Limonin	ABCB11
AF	Limonin	ABCB4
AF	Limonin	ABCB5
AF	Limonin	CYP3A4
AF	Limonin	FDFT1
AF	Limonin	MAPT
AF	Limonin	MIF
AF	Limonin	OPRD1
AF	Limonin	OPRK1
AF	Limonin	OPRL1
AF	Limonin	OPRM1
AF	Limonin	PTAFR
AF	Limonin	PTGS1
AF	Limonin	PTGS2
AF	Limonin	TDP1
AF	Meranzin	ADRB2
AF	Meranzin	AR
AF	Meranzin	CA1
AF	Meranzin	CA12
AF	Meranzin	CA13
AF	Meranzin	CA14
AF	Meranzin	CA2
AF	Meranzin	CA3
AF	Meranzin	CA5A
AF	Meranzin	CA5B
AF	Meranzin	CA7
AF	Meranzin	CA9
AF	Meranzin	CDK2
AF	Meranzin	CHRM1
AF	Meranzin	CHRM3
AF	Meranzin	CHRNA7
AF	Meranzin	DPP4
AF	Meranzin	ESR1
AF	Meranzin	GABRA1
AF	Meranzin	GABRA6
AF	Meranzin	GFER
AF	Meranzin	GSK3B
AF	Meranzin	HDAC1
AF	Meranzin	MAOA
AF	Meranzin	MAOB
AF	Meranzin	MAPT
AF	Meranzin	PTGS1
AF	Meranzin	PTGS2
AF	Meranzin	RXRA
AF	Meranzin	SCN5A
AF	Meranzin	SLC6A4
AF	Naringin	CDKN1A
AF	Naringin	CYP19A1
AF	Naringin	MAPT
AF	Naringin	MMP1
AF	Naringin	MMP10
AF	Naringin	MMP12
AF	Naringin	MMP13
AF	Naringin	MMP27
AF	Naringin	MMP3
AF	Naringin	RAF1
AF	Naringin	RASGRF2
AF	Naringin	SLC5A1
AF	Naringin	SLC5A10
AF	Naringin	SLC5A2
AF	Naringin	SLC5A3
AF	Naringin	SLC5A4
AF	Naringin	SRD5A1
AF	Naringin	SRD5A2
AF	Naringin	TNF
AF	Naringin	TOP2
AF	Narirutin	ADORA1
AF	Narirutin	CYP19A1
AF	Narirutin	MMP1
AF	Narirutin	MMP10
AF	Narirutin	MMP12
AF	Narirutin	MMP13
AF	Narirutin	MMP27
AF	Narirutin	MMP3
AF	Narirutin	SLC5A1
AF	Narirutin	SLC5A10
AF	Narirutin	SLC5A11
AF	Narirutin	SLC5A2
AF	Narirutin	SLC5A3
AF	Narirutin	SLC5A4
AF	Narirutin	SLC5A9
AF	Narirutin	TOP2
AF	Neoeriocitrin	ADORA1
AF	Neoeriocitrin	CA1
AF	Neoeriocitrin	CA12
AF	Neoeriocitrin	CA13
AF	Neoeriocitrin	CA14
AF	Neoeriocitrin	CA2
AF	Neoeriocitrin	CA3
AF	Neoeriocitrin	CA5A
AF	Neoeriocitrin	CA5B
AF	Neoeriocitrin	CA7
AF	Neoeriocitrin	CYP19A1
AF	Neoeriocitrin	MAPT
AF	Neoeriocitrin	SRD5A1
AF	Neoeriocitrin	SRD5A2
AF	Neoeriocitrin	TDP1
AF	Neoeriocitrin	TOP2
AF	Neohesperidin	CA12
AF	Neohesperidin	CYP19A1
AF	Neohesperidin	MMP1
AF	Neohesperidin	MMP10
AF	Neohesperidin	MMP12
AF	Neohesperidin	MMP13
AF	Neohesperidin	MMP27
AF	Neohesperidin	MMP3
AF	Neohesperidin	SLC5A1
AF	Neohesperidin	SLC5A10
AF	Neohesperidin	SLC5A11
AF	Neohesperidin	SLC5A2
AF	Neohesperidin	SLC5A3
AF	Neohesperidin	SLC5A4
AF	Neohesperidin	SLC5A9
AF	Pectolinarin	ADORA1
AF	Pectolinarin	ADRA2A
AF	Pectolinarin	AKR1B1
AF	Pectolinarin	AKR1B10
AF	Pectolinarin	AKR1B15
AF	Pectolinarin	AOX1
AF	Pectolinarin	DYRK1A
AF	Pectolinarin	KDM4A
AF	Pectolinarin	KDM4B
AF	Pectolinarin	KDM4C
AF	Pectolinarin	MBNL1
AF	Pectolinarin	MBNL2
AF	Pectolinarin	MBNL3
AF	Pectolinarin	TDP1
AF	Pectolinarin	XDH
AF	Rhoifolin	ADORA1
AF	Rhoifolin	AKR1B1
AF	Rhoifolin	AKR1B10
AF	Rhoifolin	AKR1B15
AF	Rhoifolin	AOX1
AF	Rhoifolin	CA1
AF	Rhoifolin	CA12
AF	Rhoifolin	CA2
AF	Rhoifolin	CA3
AF	Rhoifolin	CA5A
AF	Rhoifolin	KDM4A
AF	Rhoifolin	KDM4B
AF	Rhoifolin	KDM4C
AF	Rhoifolin	TDP1
AF	Rhoifolin	XDH
EA	4-hydroxybenzcic acid	ADH1B
EA	4-hydroxybenzcic acid	ADH1C
EA	4-hydroxybenzcic acid	APP
EA	4-hydroxybenzcic acid	CA1
EA	4-hydroxybenzcic acid	CA12
EA	4-hydroxybenzcic acid	CA13
EA	4-hydroxybenzcic acid	CA14
EA	4-hydroxybenzcic acid	CA2
EA	4-hydroxybenzcic acid	CA3
EA	4-hydroxybenzcic acid	CA4
EA	4-hydroxybenzcic acid	CA5A
EA	4-hydroxybenzcic acid	CA5B
EA	4-hydroxybenzcic acid	CA6
EA	4-hydroxybenzcic acid	CA7
EA	4-hydroxybenzcic acid	CA9
EA	4-hydroxybenzcic acid	LYZ
EA	4-hydroxybenzcic acid	MAOA
EA	4-hydroxybenzcic acid	MAOB
EA	4-hydroxybenzcic acid	MAPT
EA	4-hydroxybenzcic acid	PLA2G2E
EA	4-hydroxybenzcic acid	TDP1
EA	Caffeic acid	ADRA1A
EA	Caffeic acid	ADRA1D
EA	Caffeic acid	ADRA2A
EA	Caffeic acid	ADRA2C
EA	Caffeic acid	ADRB1
EA	Caffeic acid	ADRB2
EA	Caffeic acid	AKR1B1
EA	Caffeic acid	BTK
EA	Caffeic acid	CA1
EA	Caffeic acid	CA12
EA	Caffeic acid	CA13
EA	Caffeic acid	CA14
EA	Caffeic acid	CA2
EA	Caffeic acid	CA3
EA	Caffeic acid	CA4
EA	Caffeic acid	CA5A
EA	Caffeic acid	CA5B
EA	Caffeic acid	CA6
EA	Caffeic acid	CA7
EA	Caffeic acid	CA9
EA	Caffeic acid	CTRB1
EA	Caffeic acid	CYP1A1
EA	Caffeic acid	GFAP
EA	Caffeic acid	IGF2
EA	Caffeic acid	LYZ
EA	Caffeic acid	MAOA
EA	Caffeic acid	MAOB
EA	Caffeic acid	PLAU
EA	Caffeic acid	PRKCB
EA	Caffeic acid	PTGS1
EA	Caffeic acid	PTGS2
EA	Caffeic acid	PTPN1
EA	Caffeic acid	PTPN2
EA	Caffeic acid	RAC1
EA	Caffeic acid	SELP
EA	Caffeic acid	SLC6A3
EA	Caffeic acid	TDP1
EA	Caffeic acid	TNF
EA	Emodin	ACACA
EA	Emodin	AZU1
EA	Emodin	BCL2
EA	Emodin	BTK
EA	Emodin	CASP3
EA	Emodin	CDKN1A
EA	Emodin	CSF2
EA	Emodin	CSNK2A1
EA	Emodin	CSNK2A2
EA	Emodin	CSNK2A3
EA	Emodin	CYP1A1
EA	Emodin	DYRK1A
EA	Emodin	EGF
EA	Emodin	ELANE
EA	Emodin	ESR1
EA	Emodin	ESR2
EA	Emodin	F7
EA	Emodin	FLT1
EA	Emodin	FLT4
EA	Emodin	IGHG1
EA	Emodin	IL1B
EA	Emodin	KDR
EA	Emodin	MAOB
EA	Emodin	MAPT
EA	Emodin	MMP1
EA	Emodin	MMP9
EA	Emodin	MYC
EA	Emodin	NCOA1
EA	Emodin	NCOA2
EA	Emodin	PIK3CG
EA	Emodin	PPARG
EA	Emodin	PRKCD
EA	Emodin	PRKCE
EA	Emodin	PRTN3
EA	Emodin	PTGS1
EA	Emodin	PTGS2
EA	Emodin	PTP4A1
EA	Emodin	PTP4A2
EA	Emodin	PTP4A3
EA	Emodin	SLC2A1
EA	Emodin	SLC2A4
EA	Emodin	TDP1
EA	Emodin	TGFB1
EA	Emodin	TNF
EA	Emodin	TOP2
EA	Emodin	TP53
EA	gallic acid	CA1
EA	gallic acid	CA12
EA	gallic acid	CA13
EA	gallic acid	CA14
EA	gallic acid	CA2
EA	gallic acid	CA3
EA	gallic acid	CA4
EA	gallic acid	CA5A
EA	gallic acid	CA5B
EA	gallic acid	CA6
EA	gallic acid	CA7
EA	gallic acid	CA9
EA	gallic acid	CASP3
EA	gallic acid	CASP9
EA	gallic acid	CYP3A43
EA	gallic acid	FASLG
EA	gallic acid	FASN
EA	gallic acid	GFER
EA	gallic acid	MAOB
EA	gallic acid	MAPT
EA	gallic acid	MGST1
EA	gallic acid	PGR
EA	gallic acid	PIK3CG
EA	gallic acid	PTGS1
EA	gallic acid	PTGS2
EA	gallic acid	TDP1
EA	gallic acid	TOP2
EA	gallic acid	TP53
EA	Isoquercitrin	ADRA2A
EA	Isoquercitrin	ADRA2B
EA	Isoquercitrin	ADRA2C
EA	Isoquercitrin	AKR1A1
EA	Isoquercitrin	AKR1B1
EA	Isoquercitrin	AKR1B10
EA	Isoquercitrin	AKR1B15
EA	Isoquercitrin	AKR1E2
EA	Isoquercitrin	DYRK1A
EA	Isoquercitrin	MBNL1
EA	Isoquercitrin	MBNL2
EA	Isoquercitrin	MBNL3
EA	Isoquercitrin	NOX4
EA	Isoquercitrin	NQO2
EA	Isoquercitrin	TDP1
EA	Isoquercitrin	TOP2
EA	Isoschaftoside	AKR1B1
EA	Isoschaftoside	AKR1B10
EA	Isoschaftoside	AKR1B15
EA	Isoschaftoside	DYRK1A
EA	Isoschaftoside	MAPT
EA	Isoschaftoside	PDE11A
EA	Isoschaftoside	PDE5A
EA	Isoschaftoside	PRKCA
EA	Isoschaftoside	PRKCB
EA	Isoschaftoside	PRKCD
EA	Isoschaftoside	PRKCE
EA	Isoschaftoside	PRKCG
EA	Isoschaftoside	PRKCH
EA	Isoschaftoside	PRKCQ
EA	Isoschaftoside	TDP1
EA	Kaempferol	ABCB1
EA	Kaempferol	ABCC1
EA	Kaempferol	ACHE
EA	Kaempferol	ADRA1B
EA	Kaempferol	AHR
EA	Kaempferol	AHR
EA	Kaempferol	AHSA1
EA	Kaempferol	AKR1B1
EA	Kaempferol	AKR1C3
EA	Kaempferol	AKT1
EA	Kaempferol	ALOX12
EA	Kaempferol	ALOX15
EA	Kaempferol	ALOX5
EA	Kaempferol	ALOX5
EA	Kaempferol	AR
EA	Kaempferol	BAX
EA	Kaempferol	BCL2
EA	Kaempferol	CASP3
EA	Kaempferol	CDK1
EA	Kaempferol	CHRM1
EA	Kaempferol	CHRM2
EA	Kaempferol	CYP1A1
EA	Kaempferol	CYP1A2
EA	Kaempferol	CYP1A2
EA	Kaempferol	CYP1B1
EA	Kaempferol	CYP1B1
EA	Kaempferol	CYP3A4
EA	Kaempferol	DIO1
EA	Kaempferol	DPP4
EA	Kaempferol	DYRK1A
EA	Kaempferol	F7
EA	Kaempferol	GABRA1
EA	Kaempferol	GABRA2
EA	Kaempferol	GSTM1
EA	Kaempferol	GSTM2
EA	Kaempferol	GSTP1
EA	Kaempferol	HAS2
EA	Kaempferol	HMOX1
EA	Kaempferol	HSD17B1
EA	Kaempferol	HSD17B2
EA	Kaempferol	ICAM1
EA	Kaempferol	IKBKB
EA	Kaempferol	INSR
EA	Kaempferol	JUN
EA	Kaempferol	MAPK8
EA	Kaempferol	MMP1
EA	Kaempferol	NCOA2
EA	Kaempferol	NOS2
EA	Kaempferol	NOS3
EA	Kaempferol	NOX4
EA	Kaempferol	NR1I2
EA	Kaempferol	NR1I3
EA	Kaempferol	PGR
EA	Kaempferol	PIK3CG
EA	Kaempferol	PPARG
EA	Kaempferol	PPARG
EA	Kaempferol	PPP3CA
EA	Kaempferol	PRSS1
EA	Kaempferol	PSMD3
EA	Kaempferol	PTGS1
EA	Kaempferol	PTGS2
EA	Kaempferol	RELA
EA	Kaempferol	SELE
EA	Kaempferol	SLC2A4
EA	Kaempferol	SLC6A2
EA	Kaempferol	SLPI
EA	Kaempferol	STAT1
EA	Kaempferol	TDP1
EA	Kaempferol	TNF
EA	Kaempferol	TOP2
EA	Kaempferol	VCAM1
EA	Kaempferol	XDH
EA	Kaempferol	XDH
EA	Protocatechuic acid	ADH1C
EA	Protocatechuic acid	ALOX5
EA	Protocatechuic acid	CA1
EA	Protocatechuic acid	CA12
EA	Protocatechuic acid	CA13
EA	Protocatechuic acid	CA14
EA	Protocatechuic acid	CA2
EA	Protocatechuic acid	CA3
EA	Protocatechuic acid	CA4
EA	Protocatechuic acid	CA5A
EA	Protocatechuic acid	CA5B
EA	Protocatechuic acid	CA6
EA	Protocatechuic acid	CA7
EA	Protocatechuic acid	CA9
EA	Protocatechuic acid	COMT
EA	Protocatechuic acid	LYZ
EA	Protocatechuic acid	MAOB
EA	Protocatechuic acid	MAPT
EA	Protocatechuic acid	MGAM
EA	Protocatechuic acid	PRKCA
EA	Protocatechuic acid	PRKCB
EA	Protocatechuic acid	PRKCG
EA	Protocatechuic acid	PRKCZ
EA	Protocatechuic acid	PRSS3
EA	Protocatechuic acid	PTGS1
EA	Protocatechuic acid	PTGS2
EA	Protocatechuic acid	TDP1
EA	Quercetin	ABCG2
EA	Quercetin	ACACA
EA	Quercetin	ACHE
EA	Quercetin	ACPP
EA	Quercetin	ADRB2
EA	Quercetin	AHR
EA	Quercetin	AHSA1
EA	Quercetin	AKR1B1
EA	Quercetin	AKT1
EA	Quercetin	ALOX5
EA	Quercetin	ALOX5
EA	Quercetin	AR
EA	Quercetin	BAX
EA	Quercetin	BCL2
EA	Quercetin	BCL2L1
EA	Quercetin	BIRC5
EA	Quercetin	CA1
EA	Quercetin	CA12
EA	Quercetin	CA2
EA	Quercetin	CA3
EA	Quercetin	CASP3
EA	Quercetin	CASP8
EA	Quercetin	CASP9
EA	Quercetin	CAV1
EA	Quercetin	CCL2
EA	Quercetin	CCNB1
EA	Quercetin	CCND1
EA	Quercetin	CD40LG
EA	Quercetin	CDK1
EA	Quercetin	CDK1
EA	Quercetin	CDKN1A
EA	Quercetin	CHEK2
EA	Quercetin	CHUK
EA	Quercetin	CLDN4
EA	Quercetin	COL1A1
EA	Quercetin	COL3A1
EA	Quercetin	CRP
EA	Quercetin	CTSD
EA	Quercetin	CXCL10
EA	Quercetin	CXCL11
EA	Quercetin	CXCL2
EA	Quercetin	CXCL8
EA	Quercetin	CYP1A1
EA	Quercetin	CYP1A2
EA	Quercetin	CYP1A2
EA	Quercetin	CYP1B1
EA	Quercetin	CYP3A4
EA	Quercetin	DCAF5
EA	Quercetin	DIO1
EA	Quercetin	DPP4
EA	Quercetin	DUOX2
EA	Quercetin	E2F1
EA	Quercetin	E2F2
EA	Quercetin	EGF
EA	Quercetin	EGFR
EA	Quercetin	EGFR
EA	Quercetin	EIF6
EA	Quercetin	ELK1
EA	Quercetin	ERBB2
EA	Quercetin	ERBB2
EA	Quercetin	ERBB3
EA	Quercetin	F3
EA	Quercetin	F7
EA	Quercetin	FOS
EA	Quercetin	GABRA1
EA	Quercetin	GJA1
EA	Quercetin	GSTM1
EA	Quercetin	GSTM2
EA	Quercetin	GSTP1
EA	Quercetin	HAS2
EA	Quercetin	HIF1A
EA	Quercetin	HK2
EA	Quercetin	HMOX1
EA	Quercetin	HSF1
EA	Quercetin	HSPA5
EA	Quercetin	HSPB1
EA	Quercetin	ICAM1
EA	Quercetin	IFNG
EA	Quercetin	IGF2
EA	Quercetin	IGFBP3
EA	Quercetin	IL10
EA	Quercetin	IL1A
EA	Quercetin	IL1B
EA	Quercetin	IL2
EA	Quercetin	IL6
EA	Quercetin	INSR
EA	Quercetin	IRF1
EA	Quercetin	JUN
EA	Quercetin	KCNH2
EA	Quercetin	MAOB
EA	Quercetin	MAPK1
EA	Quercetin	MAPT
EA	Quercetin	MGAM
EA	Quercetin	MMP1
EA	Quercetin	MMP2
EA	Quercetin	MMP2
EA	Quercetin	MMP3
EA	Quercetin	MMP3
EA	Quercetin	MMP9
EA	Quercetin	MPO
EA	Quercetin	MPO
EA	Quercetin	MYC
EA	Quercetin	NCF1
EA	Quercetin	NCOA2
EA	Quercetin	NFE2L2
EA	Quercetin	NFKBIA
EA	Quercetin	NKX3-1
EA	Quercetin	NOS3
EA	Quercetin	NOS3
EA	Quercetin	NPEPPS
EA	Quercetin	NQO1
EA	Quercetin	NR1I2
EA	Quercetin	NR1I3
EA	Quercetin	ODC1
EA	Quercetin	PARP1
EA	Quercetin	PCOLCE
EA	Quercetin	PIK3CG
EA	Quercetin	PLA2G1B
EA	Quercetin	PLAT
EA	Quercetin	PLAU
EA	Quercetin	PON1
EA	Quercetin	POR
EA	Quercetin	PPARA
EA	Quercetin	PPARD
EA	Quercetin	PPARG
EA	Quercetin	PPARG
EA	Quercetin	PRKCA
EA	Quercetin	PRKCB
EA	Quercetin	PRSS1
EA	Quercetin	PRSS1
EA	Quercetin	PSMD3
EA	Quercetin	PTEN
EA	Quercetin	PTGER3
EA	Quercetin	PTGS1
EA	Quercetin	PTGS2
EA	Quercetin	RAF1
EA	Quercetin	RASA1
EA	Quercetin	RASSF1
EA	Quercetin	RB1
EA	Quercetin	RELA
EA	Quercetin	RUNX1T1
EA	Quercetin	RUNX2
EA	Quercetin	RXRA
EA	Quercetin	SCN5A
EA	Quercetin	SELE
EA	Quercetin	SERPINE1
EA	Quercetin	SLC2A4
EA	Quercetin	SOD1
EA	Quercetin	SPP1
EA	Quercetin	STAT1
EA	Quercetin	SULT1E1
EA	Quercetin	TGFB1
EA	Quercetin	THBD
EA	Quercetin	TNF
EA	Quercetin	TOP1
EA	Quercetin	TOP2
EA	Quercetin	TOP2A
EA	Quercetin	TP53
EA	Quercetin	VCAM1
EA	Quercetin	VEGFA
EA	Quercetin	XDH
EA	Rutin	ADRA2A
EA	Rutin	ADRA2B
EA	Rutin	ADRA2C
EA	Rutin	AKR1A1
EA	Rutin	AKR1B1
EA	Rutin	AKR1B10
EA	Rutin	AKR1B15
EA	Rutin	AKR1E2
EA	Rutin	ALOX5
EA	Rutin	C5AR1
EA	Rutin	CASP3
EA	Rutin	CAT
EA	Rutin	CXCL8
EA	Rutin	DIO1
EA	Rutin	DYRK1A
EA	Rutin	FCER2
EA	Rutin	GSTP1
EA	Rutin	HAS2
EA	Rutin	HMGCR
EA	Rutin	IL1B
EA	Rutin	IL6
EA	Rutin	INS
EA	Rutin	ITGB2
EA	Rutin	MBNL1
EA	Rutin	MBNL2
EA	Rutin	MBNL3
EA	Rutin	NOX4
EA	Rutin	NQO2
EA	Rutin	POR
EA	Rutin	PRKCB
EA	Rutin	RELA
EA	Rutin	SOD1
EA	Rutin	TBXA2R
EA	Rutin	TDP1
EA	Rutin	TNF
EA	Rutin	TOP2
EA	Schaftoside /Schaftoside isomer	ADORA1
EA	Schaftoside /Schaftoside isomer	CDK1
EA	Schaftoside /Schaftoside isomer	CDK2
EA	Schaftoside /Schaftoside isomer	CDK3
EA	Schaftoside /Schaftoside isomer	CDK4
EA	Schaftoside /Schaftoside isomer	CDK6
EA	Schaftoside /Schaftoside isomer	DYRK1A
EA	Schaftoside /Schaftoside isomer	FGR
EA	Schaftoside /Schaftoside isomer	FRK
EA	Schaftoside /Schaftoside isomer	FYN
EA	Schaftoside /Schaftoside isomer	MAPT
EA	Schaftoside /Schaftoside isomer	PDE11A
EA	Schaftoside /Schaftoside isomer	PDE5A
EA	Schaftoside /Schaftoside isomer	TDP1
EA	Schaftoside /Schaftoside isomer	YES1
GF	chlorogenic acid	AKR1A1
GF	chlorogenic acid	AKR1B1
GF	chlorogenic acid	AKR1B10
GF	chlorogenic acid	AKR1B15
GF	chlorogenic acid	AKR1E2
GF	chlorogenic acid	MMP1
GF	chlorogenic acid	MMP10
GF	chlorogenic acid	MMP12
GF	chlorogenic acid	MMP13
GF	chlorogenic acid	MMP2
GF	chlorogenic acid	MMP20
GF	chlorogenic acid	MMP27
GF	chlorogenic acid	MMP3
GF	chlorogenic acid	MMP9
GF	chlorogenic acid	TDP1
GF	Crocin-1	ADRA1A
GF	Crocin-1	ADRA1B
GF	Crocin-1	ADRA1D
GF	Crocin-1	CCR6
GF	Crocin-1	FGF1
GF	Crocin-1	FGF2
GF	Crocin-1	FLT1
GF	Crocin-1	FLT4
GF	Crocin-1	GCGR
GF	Crocin-1	GIPR
GF	Crocin-1	GLP1R
GF	Crocin-1	GLP2R
GF	Crocin-1	KDR
GF	Crocin-1	MAPT
GF	Crocin-1	SMPD2
GF	Crocin-1	VEGFA
GF	Crocin-2	ADRA1A
GF	Crocin-2	ADRA1B
GF	Crocin-2	ADRA1D
GF	Crocin-2	ATP6AP1
GF	Crocin-2	CCR6
GF	Crocin-2	FLT1
GF	Crocin-2	FLT4
GF	Crocin-2	GCGR
GF	Crocin-2	GIPR
GF	Crocin-2	GLP1R
GF	Crocin-2	GLP2R
GF	Crocin-2	KDR
GF	Crocin-2	MAPT
GF	Crocin-2	PRKCB
GF	Crocin-2	PRKCG
GF	Crocin-4	ADORA3
GF	Crocin-4	ADRA1A
GF	Crocin-4	ADRA1B
GF	Crocin-4	ADRA1D
GF	Crocin-4	EDNRA
GF	Crocin-4	EDNRB
GF	Crocin-4	FLT1
GF	Crocin-4	FLT4
GF	Crocin-4	KDR
GF	Crocin-4	MAPT
GF	Crocin-4	MBNL1
GF	Crocin-4	MBNL2
GF	Crocin-4	MBNL3
GF	Crocin-4	PRKCE
GF	Crocin-4	PRKCH
GF	cryptochlorogenic acid	AKR1A1
GF	cryptochlorogenic acid	AKR1B1
GF	cryptochlorogenic acid	AKR1B10
GF	cryptochlorogenic acid	AKR1B15
GF	cryptochlorogenic acid	AKR1E2
GF	cryptochlorogenic acid	MMP1
GF	cryptochlorogenic acid	MMP10
GF	cryptochlorogenic acid	MMP12
GF	cryptochlorogenic acid	MMP13
GF	cryptochlorogenic acid	MMP2
GF	cryptochlorogenic acid	MMP20
GF	cryptochlorogenic acid	MMP27
GF	cryptochlorogenic acid	MMP3
GF	cryptochlorogenic acid	MMP9
GF	cryptochlorogenic acid	TDP1
GF	gardenone	ADRA1A
GF	gardenone	ADRA1B
GF	gardenone	ADRA1D
GF	gardenone	PPM1A
GF	gardenone	PPM1B
GF	gardenone	PPP1CA
GF	gardenone	PPP1CB
GF	gardenone	PPP1CC
GF	gardenone	PPP2R1A
GF	gardenone	PPP2R1B
GF	gardenone	PPP5C
GF	gardenone	PTAFR
GF	gardenone	PTPN1
GF	gardenone	PTPN2
GF	gardenone	TDP1
GF	gardenoside	EPAS1
GF	gardenoside	HIF1A
GF	gardenoside	MAPT
GF	gardenoside	OPRD1
GF	gardenoside	OPRK1
GF	gardenoside	OPRL1
GF	gardenoside	OPRM1
GF	gardenoside	PRKCA
GF	gardenoside	PRKCB
GF	gardenoside	PRKCD
GF	gardenoside	PRKCG
GF	gardenoside	PRKCQ
GF	gardenoside	PTPN1
GF	gardenoside	PTPN2
GF	gardenoside	TDP1
GF	genipin	ABCC2
GF	genipin	AKR1A1
GF	genipin	AKR1B1
GF	genipin	AKR1B10
GF	genipin	AKR1B15
GF	genipin	AKR1E2
GF	genipin	APEX1
GF	genipin	CA2
GF	genipin	GABRA1
GF	genipin	GABRA2
GF	genipin	GABRA6
GF	genipin	GRIA2
GF	genipin	HTR1A
GF	genipin	HTR1D
GF	genipin	MAPT
GF	genipin	NISCH
GF	genipin	PRSS1
GF	genipin	PTGS1
GF	genipin	PTGS2
GF	genipin	QPCT
GF	genipin	QPCTL
GF	genipin	SRD5A1
GF	genipin	SRD5A2
GF	genipin	TBXAS1
GF	genipin	TK1
GF	genipin-1-β-gentiobioside	DRD1
GF	genipin-1-β-gentiobioside	DRD2
GF	genipin-1-β-gentiobioside	DRD5
GF	genipin-1-β-gentiobioside	EPAS1
GF	genipin-1-β-gentiobioside	F2
GF	genipin-1-β-gentiobioside	GHSR
GF	genipin-1-β-gentiobioside	HIF1A
GF	genipin-1-β-gentiobioside	MAPT
GF	genipin-1-β-gentiobioside	MLNR
GF	genipin-1-β-gentiobioside	PTPN1
GF	genipin-1-β-gentiobioside	PTPN2
GF	genipin-1-β-gentiobioside	TDP1
GF	genipin-1-β-gentiobioside	TRPV1
GF	genipin-1-β-gentiobioside	TRPV2
GF	genipin-1-β-gentiobioside	TRPV4
GF	geniposide	BCL2
GF	geniposide	BCL2
GF	geniposide	BCL2L1
GF	geniposide	BCL2L1
GF	geniposide	CA2
GF	geniposide	EPAS1
GF	geniposide	GAP43
GF	geniposide	GCG
GF	geniposide	GSTM1
GF	geniposide	GSTM2
GF	geniposide	HIF1A
GF	geniposide	HMOX1
GF	geniposide	MAPT
GF	geniposide	OPRD1
GF	geniposide	OPRK1
GF	geniposide	OPRL1
GF	geniposide	OPRM1
GF	geniposide	PLB1
GF	geniposide	PRKCA
GF	geniposide	PRKCB
GF	geniposide	PRKCD
GF	geniposide	PRKCG
GF	geniposide	PRKCQ
GF	isoquercitrin	ADRA2A
GF	isoquercitrin	ADRA2B
GF	isoquercitrin	ADRA2C
GF	isoquercitrin	AKR1A1
GF	isoquercitrin	AKR1B1
GF	isoquercitrin	AKR1B10
GF	isoquercitrin	AKR1B15
GF	isoquercitrin	AKR1E2
GF	isoquercitrin	DYRK1A
GF	isoquercitrin	MBNL1
GF	isoquercitrin	MBNL2
GF	isoquercitrin	MBNL3
GF	isoquercitrin	NOX4
GF	isoquercitrin	NQO2
GF	isoquercitrin	TDP1
GF	isoquercitrin	TOP2
GF	jasminoside D	ADORA3
GF	jasminoside D	HSD11B1
GF	jasminoside D	HSD11B1L
GF	jasminoside D	MAPT
GF	jasminoside D	MBNL1
GF	jasminoside D	MBNL2
GF	jasminoside D	MBNL3
GF	jasminoside D	PRKCA
GF	jasminoside D	PRKCB
GF	jasminoside D	PRKCD
GF	jasminoside D	PRKCG
GF	jasminoside D	PRKCQ
GF	jasminoside D	PTPN1
GF	jasminoside D	PTPN2
GF	jasminoside D	TDP1
GF	jasminoside H	HSD11B1
GF	jasminoside H	HSD11B1L
GF	jasminoside H	HSD11B2
GF	jasminoside H	MAPT
GF	jasminoside H	MMP2
GF	jasminoside H	MMP9
GF	jasminoside H	PRKCA
GF	jasminoside H	PRKCB
GF	jasminoside H	PRKCD
GF	jasminoside H	PRKCG
GF	jasminoside H	PRKCQ
GF	jasminoside H	STAT1
GF	jasminoside H	STAT2
GF	jasminoside H	STAT3
GF	jasminoside H	STAT4
GF	jasminoside I	HSD11B1
GF	jasminoside I	HSD11B1L
GF	jasminoside I	HSD11B2
GF	jasminoside I	MAPT
GF	jasminoside I	PRKCB
GF	jasminoside I	PRKCG
GF	jasminoside I	PTPN1
GF	jasminoside I	PTPN2
GF	jasminoside I	SLC6A14
GF	jasminoside I	SLC6A2
GF	jasminoside I	SLC6A3
GF	jasminoside I	SLC6A4
GF	jasminoside I	SLC6A5
GF	jasminoside I	SLC6A7
GF	jasminoside I	SLC6A9
GF	jasminoside S	ADORA3
GF	jasminoside S	CHRM1
GF	jasminoside S	CHRM2
GF	jasminoside S	CHRM3
GF	jasminoside S	CHRM4
GF	jasminoside S	CHRM5
GF	jasminoside S	MAPT
GF	jasminoside S	PRKCA
GF	jasminoside S	PRKCB
GF	jasminoside S	PRKCD
GF	jasminoside S	PRKCG
GF	jasminoside S	PRKCQ
GF	jasminoside S	STAT1
GF	jasminoside S	STAT2
GF	jasminoside S	STAT3
GF	jasminosideB	ADORA3
GF	jasminosideB	HSD11B1
GF	jasminosideB	HSD11B1L
GF	jasminosideB	MAPT
GF	jasminosideB	MBNL1
GF	jasminosideB	MBNL2
GF	jasminosideB	MBNL3
GF	jasminosideB	PRKCA
GF	jasminosideB	PRKCB
GF	jasminosideB	PRKCD
GF	jasminosideB	PRKCG
GF	jasminosideB	PRKCQ
GF	jasminosideB	PTPN1
GF	jasminosideB	PTPN2
GF	jasminosideB	TDP1
GF	neochlorogenic acid	AKR1A1
GF	neochlorogenic acid	AKR1B1
GF	neochlorogenic acid	AKR1B10
GF	neochlorogenic acid	AKR1B15
GF	neochlorogenic acid	AKR1E2
GF	neochlorogenic acid	MMP1
GF	neochlorogenic acid	MMP10
GF	neochlorogenic acid	MMP12
GF	neochlorogenic acid	MMP13
GF	neochlorogenic acid	MMP2
GF	neochlorogenic acid	MMP20
GF	neochlorogenic acid	MMP27
GF	neochlorogenic acid	MMP3
GF	neochlorogenic acid	MMP9
GF	neochlorogenic acid	TDP1
GF	nicotiflorin	ADRA2A
GF	nicotiflorin	ADRA2B
GF	nicotiflorin	ADRA2C
GF	nicotiflorin	AKR1A1
GF	nicotiflorin	AKR1B1
GF	nicotiflorin	AKR1B10
GF	nicotiflorin	AKR1B15
GF	nicotiflorin	AKR1E2
GF	nicotiflorin	DYRK1A
GF	nicotiflorin	MBNL1
GF	nicotiflorin	MBNL2
GF	nicotiflorin	MBNL3
GF	nicotiflorin	NOX4
GF	nicotiflorin	SOD1
GF	nicotiflorin	TDP1
GF	nicotiflorin	TOP2
GF	nicotiflorin	XDH
GF	Quercetin	ABCG2
GF	Quercetin	ACACA
GF	Quercetin	ACHE
GF	Quercetin	ACPP
GF	Quercetin	ADRB2
GF	Quercetin	AHR
GF	Quercetin	AHSA1
GF	Quercetin	AKR1B1
GF	Quercetin	AKT1
GF	Quercetin	ALOX5
GF	Quercetin	ALOX5
GF	Quercetin	AR
GF	Quercetin	BAX
GF	Quercetin	BCL2
GF	Quercetin	BCL2L1
GF	Quercetin	BIRC5
GF	Quercetin	CA1
GF	Quercetin	CA12
GF	Quercetin	CA2
GF	Quercetin	CA3
GF	Quercetin	CASP3
GF	Quercetin	CASP8
GF	Quercetin	CASP9
GF	Quercetin	CAV1
GF	Quercetin	CCL2
GF	Quercetin	CCNB1
GF	Quercetin	CCND1
GF	Quercetin	CD40LG
GF	Quercetin	CDK1
GF	Quercetin	CDK1
GF	Quercetin	CDKN1A
GF	Quercetin	CHEK2
GF	Quercetin	CHUK
GF	Quercetin	CLDN4
GF	Quercetin	COL1A1
GF	Quercetin	COL3A1
GF	Quercetin	CRP
GF	Quercetin	CTSD
GF	Quercetin	CXCL10
GF	Quercetin	CXCL11
GF	Quercetin	CXCL2
GF	Quercetin	CXCL8
GF	Quercetin	CYP1A1
GF	Quercetin	CYP1A2
GF	Quercetin	CYP1A2
GF	Quercetin	CYP1B1
GF	Quercetin	CYP3A4
GF	Quercetin	DCAF5
GF	Quercetin	DIO1
GF	Quercetin	DPP4
GF	Quercetin	DUOX2
GF	Quercetin	E2F1
GF	Quercetin	E2F2
GF	Quercetin	EGF
GF	Quercetin	EGFR
GF	Quercetin	EGFR
GF	Quercetin	EIF6
GF	Quercetin	ELK1
GF	Quercetin	ERBB2
GF	Quercetin	ERBB2
GF	Quercetin	ERBB3
GF	Quercetin	F3
GF	Quercetin	F7
GF	Quercetin	FOS
GF	Quercetin	GABRA1
GF	Quercetin	GJA1
GF	Quercetin	GSTM1
GF	Quercetin	GSTM2
GF	Quercetin	GSTP1
GF	Quercetin	HAS2
GF	Quercetin	HIF1A
GF	Quercetin	HK2
GF	Quercetin	HMOX1
GF	Quercetin	HSF1
GF	Quercetin	HSPA5
GF	Quercetin	HSPB1
GF	Quercetin	ICAM1
GF	Quercetin	IFNG
GF	Quercetin	IGF2
GF	Quercetin	IGFBP3
GF	Quercetin	IL10
GF	Quercetin	IL1A
GF	Quercetin	IL1B
GF	Quercetin	IL2
GF	Quercetin	IL6
GF	Quercetin	INSR
GF	Quercetin	IRF1
GF	Quercetin	JUN
GF	Quercetin	KCNH2
GF	Quercetin	MAOB
GF	Quercetin	MAPK1
GF	Quercetin	MAPT
GF	Quercetin	MGAM
GF	Quercetin	MMP1
GF	Quercetin	MMP2
GF	Quercetin	MMP2
GF	Quercetin	MMP3
GF	Quercetin	MMP3
GF	Quercetin	MMP9
GF	Quercetin	MPO
GF	Quercetin	MPO
GF	Quercetin	MYC
GF	Quercetin	NCF1
GF	Quercetin	NCOA2
GF	Quercetin	NFE2L2
GF	Quercetin	NFKBIA
GF	Quercetin	NKX3-1
GF	Quercetin	NOS3
GF	Quercetin	NOS3
GF	Quercetin	NPEPPS
GF	Quercetin	NQO1
GF	Quercetin	NR1I2
GF	Quercetin	NR1I3
GF	Quercetin	ODC1
GF	Quercetin	PARP1
GF	Quercetin	PCOLCE
GF	Quercetin	PIK3CG
GF	Quercetin	PLA2G1B
GF	Quercetin	PLAT
GF	Quercetin	PLAU
GF	Quercetin	PON1
GF	Quercetin	POR
GF	Quercetin	PPARA
GF	Quercetin	PPARD
GF	Quercetin	PPARG
GF	Quercetin	PPARG
GF	Quercetin	PRKCA
GF	Quercetin	PRKCB
GF	Quercetin	PRSS1
GF	Quercetin	PRSS1
GF	Quercetin	PSMD3
GF	Quercetin	PTEN
GF	Quercetin	PTGER3
GF	Quercetin	PTGS1
GF	Quercetin	PTGS2
GF	Quercetin	RAF1
GF	Quercetin	RASA1
GF	Quercetin	RASSF1
GF	Quercetin	RB1
GF	Quercetin	RELA
GF	Quercetin	RUNX1T1
GF	Quercetin	RUNX2
GF	Quercetin	RXRA
GF	Quercetin	SCN5A
GF	Quercetin	SELE
GF	Quercetin	SERPINE1
GF	Quercetin	SLC2A4
GF	Quercetin	SOD1
GF	Quercetin	SPP1
GF	Quercetin	STAT1
GF	Quercetin	SULT1E1
GF	Quercetin	TGFB1
GF	Quercetin	THBD
GF	Quercetin	TNF
GF	Quercetin	TOP1
GF	Quercetin	TOP2
GF	Quercetin	TOP2A
GF	Quercetin	TP53
GF	Quercetin	VCAM1
GF	Quercetin	VEGFA
GF	Quercetin	XDH
GF	Rutin	ADRA2A
GF	Rutin	ADRA2B
GF	Rutin	ADRA2C
GF	Rutin	AKR1A1
GF	Rutin	AKR1B1
GF	Rutin	AKR1B10
GF	Rutin	AKR1B15
GF	Rutin	AKR1E2
GF	Rutin	ALOX5
GF	Rutin	C5AR1
GF	Rutin	CASP3
GF	Rutin	CAT
GF	Rutin	CXCL8
GF	Rutin	DIO1
GF	Rutin	DYRK1A
GF	Rutin	FCER2
GF	Rutin	GSTP1
GF	Rutin	HAS2
GF	Rutin	HMGCR
GF	Rutin	IL1B
GF	Rutin	IL6
GF	Rutin	INS
GF	Rutin	ITGB2
GF	Rutin	MBNL1
GF	Rutin	MBNL2
GF	Rutin	MBNL3
GF	Rutin	NOX4
GF	Rutin	NQO2
GF	Rutin	POR
GF	Rutin	PRKCB
GF	Rutin	RELA
GF	Rutin	SOD1
GF	Rutin	TBXA2R
GF	Rutin	TDP1
GF	Rutin	TNF
GF	Rutin	TOP2
GF	scandoside methyl ester	ADORA3
GF	scandoside methyl ester	BCL2
GF	scandoside methyl ester	BCL2L1
GF	scandoside methyl ester	BCL2L1
GF	scandoside methyl ester	CA2
GF	scandoside methyl ester	DRD4
GF	scandoside methyl ester	EPAS1
GF	scandoside methyl ester	F2
GF	scandoside methyl ester	HIF1A
GF	scandoside methyl ester	MAPT
GF	scandoside methyl ester	PRKCA
GF	scandoside methyl ester	PRKCB
GF	scandoside methyl ester	PRKCD
GF	scandoside methyl ester	PRKCG
GF	scandoside methyl ester	PRKCQ
GF	scandoside methyl ester	TDP1
GF	shanzhiside	CA2
GF	shanzhiside	DPP4
GF	shanzhiside	EPAS1
GF	shanzhiside	GLRA1
GF	shanzhiside	GLRA2
GF	shanzhiside	GLRA3
GF	shanzhiside	GLRB
GF	shanzhiside	HIF1A
GF	shanzhiside	HSD11B1
GF	shanzhiside	HSD11B1L
GF	shanzhiside	MAPT
GF	shanzhiside	PRKCA
GF	shanzhiside	PRKCB
GF	shanzhiside	PRKCD
GF	shanzhiside	PRKCG
GF	shanzhiside	PRKCQ
GF	shanzhiside	TDP1
GF	Shanzhiside methyl ester	CA2
GF	Shanzhiside methyl ester	DPP4
GF	Shanzhiside methyl ester	EPAS1
GF	Shanzhiside methyl ester	HIF1A
GF	Shanzhiside methyl ester	MAPT
GF	Shanzhiside methyl ester	OPRD1
GF	Shanzhiside methyl ester	OPRK1
GF	Shanzhiside methyl ester	OPRL1
GF	Shanzhiside methyl ester	OPRM1
GF	Shanzhiside methyl ester	PRKCA
GF	Shanzhiside methyl ester	PRKCB
GF	Shanzhiside methyl ester	PRKCD
GF	Shanzhiside methyl ester	PRKCG
GF	Shanzhiside methyl ester	PRKCQ
GF	Shanzhiside methyl ester	PTPN1
GF	Shanzhiside methyl ester	PTPN2
GF	Shanzhiside methyl ester	TDP1
RA	costunolide	AR
RA	costunolide	CDC25A
RA	costunolide	CDC25B
RA	costunolide	CYP17A1
RA	costunolide	CYP19A1
RA	costunolide	FNTA
RA	costunolide	FNTB
RA	costunolide	HSD11B1
RA	costunolide	HSD11B1L
RA	costunolide	MAOA
RA	costunolide	MAPT
RA	costunolide	PTGS1
RA	costunolide	PTGS2
RA	costunolide	PTPN1
RA	costunolide	PTPN2
RA	costunolide	TDP1
RA	dehydrocostuslactone	ACHE
RA	dehydrocostuslactone	AR
RA	dehydrocostuslactone	BAK1
RA	dehydrocostuslactone	BAX
RA	dehydrocostuslactone	BCL2L1
RA	dehydrocostuslactone	BID
RA	dehydrocostuslactone	BIK
RA	dehydrocostuslactone	BMF
RA	dehydrocostuslactone	BOK
RA	dehydrocostuslactone	CASP3
RA	dehydrocostuslactone	CASP7
RA	dehydrocostuslactone	CASP8
RA	dehydrocostuslactone	CASP9
RA	dehydrocostuslactone	CELA1
RA	dehydrocostuslactone	CELA2A
RA	dehydrocostuslactone	CELA2B
RA	dehydrocostuslactone	CELA3A
RA	dehydrocostuslactone	CELA3B
RA	dehydrocostuslactone	CHRNA7
RA	dehydrocostuslactone	CTRC
RA	dehydrocostuslactone	CYP19A1
RA	dehydrocostuslactone	DPP4
RA	dehydrocostuslactone	F2
RA	dehydrocostuslactone	GABRA1
RA	dehydrocostuslactone	GABRA2
RA	dehydrocostuslactone	GABRA3
RA	dehydrocostuslactone	GABRA5
RA	dehydrocostuslactone	GABRA6
RA	dehydrocostuslactone	MAPT
RA	dehydrocostuslactone	PRSS1
RA	dehydrocostuslactone	PRSS1
RA	dehydrocostuslactone	PRSS2
RA	dehydrocostuslactone	PRSS3
RA	dehydrocostuslactone	PTGS1
RA	dehydrocostuslactone	PTGS2
RA	Syringin	ADORA1
RA	Syringin	ADORA2A
RA	Syringin	ADORA2B
RA	Syringin	ADRA1A
RA	Syringin	ADRA1B
RA	Syringin	ADRA2A
RA	Syringin	ADRA2B
RA	Syringin	ADRB1
RA	Syringin	ADRB2
RA	Syringin	AKR1B10
RA	Syringin	CHRM1
RA	Syringin	CHRM2
RA	Syringin	CHRM3
RA	Syringin	DCT
RA	Syringin	GABRA1
RA	Syringin	LTA4H
RA	Syringin	MAOB
RA	Syringin	NOS3
RA	Syringin	PKIA
RA	Syringin	PTGS1
RA	Syringin	PTGS2
RA	Syringin	SLC5A1
RA	Syringin	SLC5A10
RA	Syringin	SLC5A11
RA	Syringin	SLC5A2
RA	Syringin	SLC5A3
RA	Syringin	SLC5A4
RA	Syringin	SLC5A9
RA	Syringin	SLC6A2
RA	Syringin	SLC6A3
RA	Syringin	TDP1
RA	Syringin	TYR
RA	Syringin	TYRP1
RRR	(-)-epicatechin	ABCG2
RRR	(-)-epicatechin	ACE
RRR	(-)-epicatechin	AKT1
RRR	(-)-epicatechin	BACE1
RRR	(-)-epicatechin	BACE2
RRR	(-)-epicatechin	CA1
RRR	(-)-epicatechin	CA12
RRR	(-)-epicatechin	CA13
RRR	(-)-epicatechin	CA14
RRR	(-)-epicatechin	CA2
RRR	(-)-epicatechin	CA3
RRR	(-)-epicatechin	CA4
RRR	(-)-epicatechin	CA5A
RRR	(-)-epicatechin	CA5B
RRR	(-)-epicatechin	CA6
RRR	(-)-epicatechin	CA7
RRR	(-)-epicatechin	CA9
RRR	(-)-epicatechin	CASP3
RRR	(-)-epicatechin	CCL2
RRR	(-)-epicatechin	COMT
RRR	(-)-epicatechin	CREB1
RRR	(-)-epicatechin	CRTC2
RRR	(-)-epicatechin	CYP19A1
RRR	(-)-epicatechin	DUOX2
RRR	(-)-epicatechin	ESR1
RRR	(-)-epicatechin	GCLC
RRR	(-)-epicatechin	GRIA2
RRR	(-)-epicatechin	GRIN1
RRR	(-)-epicatechin	GSS
RRR	(-)-epicatechin	HAS2
RRR	(-)-epicatechin	IL1A
RRR	(-)-epicatechin	IL2
RRR	(-)-epicatechin	IL6
RRR	(-)-epicatechin	JUN
RRR	(-)-epicatechin	NCOA2
RRR	(-)-epicatechin	PLAT
RRR	(-)-epicatechin	PLAU
RRR	(-)-epicatechin	POR
RRR	(-)-epicatechin	PTGS1
RRR	(-)-epicatechin	PTGS2
RRR	(-)-epicatechin	RXRA
RRR	(-)-epicatechin	TDP1
RRR	(-)-epicatechin	TNF
RRR	(+)-catechin	BACE1
RRR	(+)-catechin	BACE2
RRR	(+)-catechin	CA1
RRR	(+)-catechin	CA12
RRR	(+)-catechin	CA13
RRR	(+)-catechin	CA14
RRR	(+)-catechin	CA2
RRR	(+)-catechin	CA3
RRR	(+)-catechin	CA4
RRR	(+)-catechin	CA5A
RRR	(+)-catechin	CA5B
RRR	(+)-catechin	CA6
RRR	(+)-catechin	CA7
RRR	(+)-catechin	CA9
RRR	(+)-catechin	CAT
RRR	(+)-catechin	ESR1
RRR	(+)-catechin	HAS2
RRR	(+)-catechin	NCOA2
RRR	(+)-catechin	PTGS1
RRR	(+)-catechin	PTGS2
RRR	(+)-catechin	RXRA
RRR	(+)-catechin	TDP1
RRR	Aloe-emodin	AKR1B1
RRR	Aloe-emodin	AZU1
RRR	Aloe-emodin	BAX
RRR	Aloe-emodin	CASP3
RRR	Aloe-emodin	CCNB1
RRR	Aloe-emodin	CDK1
RRR	Aloe-emodin	CDKN1A
RRR	Aloe-emodin	CRYZ
RRR	Aloe-emodin	DYRK1A
RRR	Aloe-emodin	EIF6
RRR	Aloe-emodin	ELANE
RRR	Aloe-emodin	ESR1
RRR	Aloe-emodin	ESR2
RRR	Aloe-emodin	FASN
RRR	Aloe-emodin	HCK
RRR	Aloe-emodin	IGHG1
RRR	Aloe-emodin	IL1B
RRR	Aloe-emodin	LCK
RRR	Aloe-emodin	LYN
RRR	Aloe-emodin	MAPT
RRR	Aloe-emodin	MBNL1
RRR	Aloe-emodin	MBNL2
RRR	Aloe-emodin	MBNL3
RRR	Aloe-emodin	MYC
RRR	Aloe-emodin	NCOA2
RRR	Aloe-emodin	PCNA
RRR	Aloe-emodin	PIK3CG
RRR	Aloe-emodin	PKIA
RRR	Aloe-emodin	PRKCA
RRR	Aloe-emodin	PRKCD
RRR	Aloe-emodin	PRKCE
RRR	Aloe-emodin	PRTN3
RRR	Aloe-emodin	PTGS1
RRR	Aloe-emodin	PTGS2
RRR	Aloe-emodin	TDP1
RRR	Aloe-emodin	TNF
RRR	Aloe-emodin	TP53
RRR	chrysophanol	AZU1
RRR	chrysophanol	BCL2
RRR	chrysophanol	BCL2L1
RRR	chrysophanol	CSNK2A1
RRR	chrysophanol	CSNK2A2
RRR	chrysophanol	CSNK2A3
RRR	chrysophanol	ELANE
RRR	chrysophanol	ESR1
RRR	chrysophanol	ESR2
RRR	chrysophanol	GABRA1
RRR	chrysophanol	IGHG1
RRR	chrysophanol	MAPT
RRR	chrysophanol	MBNL1
RRR	chrysophanol	MBNL2
RRR	chrysophanol	MBNL3
RRR	chrysophanol	NCOA2
RRR	chrysophanol	PDE3A
RRR	chrysophanol	PIK3CG
RRR	chrysophanol	PKIA
RRR	chrysophanol	PRTN3
RRR	chrysophanol	PTGS1
RRR	chrysophanol	PTGS2
RRR	chrysophanol	SCN5A
RRR	chrysophanol	TDP1
RRR	Emodin	ACACA
RRR	Emodin	AZU1
RRR	Emodin	BCL2
RRR	Emodin	BTK
RRR	Emodin	CASP3
RRR	Emodin	CDKN1A
RRR	Emodin	CSF2
RRR	Emodin	CSNK2A1
RRR	Emodin	CSNK2A2
RRR	Emodin	CSNK2A3
RRR	Emodin	CYP1A1
RRR	Emodin	DYRK1A
RRR	Emodin	EGF
RRR	Emodin	ELANE
RRR	Emodin	ESR1
RRR	Emodin	ESR2
RRR	Emodin	F7
RRR	Emodin	FLT1
RRR	Emodin	FLT4
RRR	Emodin	IGHG1
RRR	Emodin	IL1B
RRR	Emodin	KDR
RRR	Emodin	MAOB
RRR	Emodin	MAPT
RRR	Emodin	MMP1
RRR	Emodin	MMP9
RRR	Emodin	MYC
RRR	Emodin	NCOA1
RRR	Emodin	NCOA2
RRR	Emodin	PIK3CG
RRR	Emodin	PPARG
RRR	Emodin	PRKCD
RRR	Emodin	PRKCE
RRR	Emodin	PRTN3
RRR	Emodin	PTGS1
RRR	Emodin	PTGS2
RRR	Emodin	PTP4A1
RRR	Emodin	PTP4A2
RRR	Emodin	PTP4A3
RRR	Emodin	SLC2A1
RRR	Emodin	SLC2A4
RRR	Emodin	TDP1
RRR	Emodin	TGFB1
RRR	Emodin	TNF
RRR	Emodin	TOP2
RRR	Emodin	TP53
RRR	physcion	AZU1
RRR	physcion	BLK
RRR	physcion	CSNK2A1
RRR	physcion	ELANE
RRR	physcion	ESR1
RRR	physcion	ESR2
RRR	physcion	F7
RRR	physcion	HCK
RRR	physcion	IGHG1
RRR	physcion	LCK
RRR	physcion	LYN
RRR	physcion	MAPT
RRR	physcion	MBNL1
RRR	physcion	MBNL2
RRR	physcion	MBNL3
RRR	physcion	NCOA1
RRR	physcion	NCOA2
RRR	physcion	NOS3
RRR	physcion	PIK3CG
RRR	physcion	PKIA
RRR	physcion	PRTN3
RRR	physcion	PTGS1
RRR	physcion	PTGS2
RRR	physcion	PTP4A3
RRR	physcion	RXRA
RRR	physcion	SCN5A
RRR	physcion	TOP2
RRR	Procyanidin B2	BACE1
RRR	Procyanidin B2	BACE2
RRR	Procyanidin B2	CA1
RRR	Procyanidin B2	CA12
RRR	Procyanidin B2	CA13
RRR	Procyanidin B2	CA2
RRR	Procyanidin B2	CA3
RRR	Procyanidin B2	CA5A
RRR	Procyanidin B2	CA7
RRR	Procyanidin B2	CA9
RRR	Procyanidin B2	MAP2K1
RRR	Procyanidin B2	MAP2K4
RRR	Procyanidin B2	MMP14
RRR	Procyanidin B2	MMP2
RRR	Procyanidin B2	MMP9
RRR	Procyanidin B2	PRKCA
RRR	Procyanidin B2	PRKCB
RRR	Procyanidin B2	PTGS1
RRR	Procyanidin B2	PTGS2
RRR	Procyanidin B2	PTGS2
RRR	Procyanidin B2	TDP1
RRR	Rhein	AKR1B1
RRR	Rhein	CASP3
RRR	Rhein	CASP6
RRR	Rhein	CASP7
RRR	Rhein	CDC25A
RRR	Rhein	CSNK2A1
RRR	Rhein	CSNK2A2
RRR	Rhein	CSNK2A3
RRR	Rhein	CYP19A1
RRR	Rhein	ESR1
RRR	Rhein	ESR2
RRR	Rhein	JUN
RRR	Rhein	MAPT
RRR	Rhein	MBNL1
RRR	Rhein	MBNL2
RRR	Rhein	MBNL3
RRR	Rhein	NCOA2
RRR	Rhein	PIK3CG
RRR	Rhein	PTGS1
RRR	Rhein	PTGS2
RRR	Rhein	TDP1
SR	4-Hydroxybenzoic acid	ADH1B
SR	4-Hydroxybenzoic acid	ADH1C
SR	4-Hydroxybenzoic acid	APP
SR	4-Hydroxybenzoic acid	CA1
SR	4-Hydroxybenzoic acid	CA12
SR	4-Hydroxybenzoic acid	CA13
SR	4-Hydroxybenzoic acid	CA14
SR	4-Hydroxybenzoic acid	CA2
SR	4-Hydroxybenzoic acid	CA3
SR	4-Hydroxybenzoic acid	CA4
SR	4-Hydroxybenzoic acid	CA5A
SR	4-Hydroxybenzoic acid	CA5B
SR	4-Hydroxybenzoic acid	CA6
SR	4-Hydroxybenzoic acid	CA7
SR	4-Hydroxybenzoic acid	CA9
SR	4-Hydroxybenzoic acid	LYZ
SR	4-Hydroxybenzoic acid	MAOA
SR	4-Hydroxybenzoic acid	MAOB
SR	4-Hydroxybenzoic acid	MAPT
SR	4-Hydroxybenzoic acid	PLA2G2E
SR	4-Hydroxybenzoic acid	TDP1
SR	Acteoside	AKR1B1
SR	Acteoside	AKR1B10
SR	Acteoside	ICAM1
SR	Acteoside	MMP1
SR	Acteoside	MMP10
SR	Acteoside	MMP12
SR	Acteoside	MMP13
SR	Acteoside	MMP2
SR	Acteoside	MMP27
SR	Acteoside	MMP3
SR	Acteoside	MMP9
SR	Acteoside	PRKCA
SR	Acteoside	PRKCB
SR	Acteoside	PRKCD
SR	Acteoside	PRKCG
SR	Acteoside	PRKCQ
SR	Baicalein	AHR
SR	Baicalein	AKT1
SR	Baicalein	ALOX12
SR	Baicalein	ALOX12
SR	Baicalein	ALOX15
SR	Baicalein	ALOX5
SR	Baicalein	APOD
SR	Baicalein	AR
SR	Baicalein	BAX
SR	Baicalein	BCL2
SR	Baicalein	CASP3
SR	Baicalein	CCNB1
SR	Baicalein	CDK1
SR	Baicalein	CDK1
SR	Baicalein	CDK2
SR	Baicalein	CDK3
SR	Baicalein	CDK4
SR	Baicalein	CDK6
SR	Baicalein	CYCS
SR	Baicalein	DPP4
SR	Baicalein	EGLN1
SR	Baicalein	FABP5
SR	Baicalein	FOS
SR	Baicalein	FOSL1
SR	Baicalein	FOSL2
SR	Baicalein	HIF1A
SR	Baicalein	IGF2
SR	Baicalein	KDM4A
SR	Baicalein	KDM4B
SR	Baicalein	KDM4C
SR	Baicalein	KDM4D
SR	Baicalein	KDM4E
SR	Baicalein	MAPT
SR	Baicalein	MMP9
SR	Baicalein	MPO
SR	Baicalein	NCOA1
SR	Baicalein	NCOA2
SR	Baicalein	NFATC1
SR	Baicalein	NOX5
SR	Baicalein	PDE3A
SR	Baicalein	PIK3CG
SR	Baicalein	PRSS1
SR	Baicalein	PTGS1
SR	Baicalein	PTGS2
SR	Baicalein	RELA
SR	Baicalein	TDRD7
SR	Baicalein	TP53
SR	Baicalein	VEGFA
SR	Baicalein	XDH
SR	Baicalin	ADORA1
SR	Baicalin	AKR1B1
SR	Baicalin	AKR1B10
SR	Baicalin	AKR1B15
SR	Baicalin	AOX1
SR	Baicalin	KDM4A
SR	Baicalin	KDM4B
SR	Baicalin	KDM4C
SR	Baicalin	MBNL1
SR	Baicalin	MBNL2
SR	Baicalin	MBNL3
SR	Baicalin	PTGS1
SR	Baicalin	PTGS2
SR	Baicalin	TDP1
SR	Caffeic acid	ADRA1A
SR	Caffeic acid	ADRA1D
SR	Caffeic acid	ADRA2A
SR	Caffeic acid	ADRA2C
SR	Caffeic acid	ADRB1
SR	Caffeic acid	ADRB2
SR	Caffeic acid	AKR1B1
SR	Caffeic acid	BTK
SR	Caffeic acid	CA1
SR	Caffeic acid	CA12
SR	Caffeic acid	CA13
SR	Caffeic acid	CA14
SR	Caffeic acid	CA2
SR	Caffeic acid	CA3
SR	Caffeic acid	CA4
SR	Caffeic acid	CA5A
SR	Caffeic acid	CA5B
SR	Caffeic acid	CA6
SR	Caffeic acid	CA7
SR	Caffeic acid	CA9
SR	Caffeic acid	CTRB1
SR	Caffeic acid	CYP1A1
SR	Caffeic acid	GFAP
SR	Caffeic acid	IGF2
SR	Caffeic acid	LYZ
SR	Caffeic acid	MAOA
SR	Caffeic acid	MAOB
SR	Caffeic acid	PLAU
SR	Caffeic acid	PRKCB
SR	Caffeic acid	PTGS1
SR	Caffeic acid	PTGS2
SR	Caffeic acid	PTPN1
SR	Caffeic acid	PTPN2
SR	Caffeic acid	RAC1
SR	Caffeic acid	SELP
SR	Caffeic acid	SLC6A3
SR	Caffeic acid	TDP1
SR	Caffeic acid	TNF
SR	Carthamidin	ABCC1
SR	Carthamidin	ABCC2
SR	Carthamidin	ABCC3
SR	Carthamidin	ABCG2
SR	Carthamidin	ADORA1
SR	Carthamidin	CYP19A1
SR	Carthamidin	CYP1A1
SR	Carthamidin	CYP1A2
SR	Carthamidin	CYP1B1
SR	Carthamidin	HSD17B1
SR	Carthamidin	MAPT
SR	Carthamidin	PTGS1
SR	Carthamidin	PTGS2
SR	Carthamidin	RDH8
SR	Carthamidin	TDP1
SR	Cistanoside D	AKR1B1
SR	Cistanoside D	AKR1B10
SR	Cistanoside D	MMP1
SR	Cistanoside D	MMP10
SR	Cistanoside D	MMP12
SR	Cistanoside D	MMP13
SR	Cistanoside D	MMP2
SR	Cistanoside D	MMP27
SR	Cistanoside D	MMP3
SR	Cistanoside D	MMP9
SR	Cistanoside D	PRKCA
SR	Cistanoside D	PRKCB
SR	Cistanoside D	PRKCD
SR	Cistanoside D	PRKCG
SR	Cistanoside D	PRKCQ
SR	Darendoside A	DCT
SR	Darendoside A	MMP1
SR	Darendoside A	MMP10
SR	Darendoside A	MMP12
SR	Darendoside A	MMP13
SR	Darendoside A	MMP3
SR	Darendoside A	SLC6A14
SR	Darendoside A	SLC6A2
SR	Darendoside A	SLC6A3
SR	Darendoside A	SLC6A4
SR	Darendoside A	SLC6A5
SR	Darendoside A	SLC6A7
SR	Darendoside A	SLC6A9
SR	Darendoside A	TYR
SR	Darendoside A	TYRP1
SR	Dihydrobaicalin	ADORA1
SR	Dihydrobaicalin	CA1
SR	Dihydrobaicalin	CA12
SR	Dihydrobaicalin	CA13
SR	Dihydrobaicalin	CA14
SR	Dihydrobaicalin	CA2
SR	Dihydrobaicalin	CA3
SR	Dihydrobaicalin	CA5A
SR	Dihydrobaicalin	CA5B
SR	Dihydrobaicalin	CA7
SR	Dihydrobaicalin	CYP19A1
SR	Dihydrobaicalin	MAPT
SR	Dihydrobaicalin	PTGS1
SR	Dihydrobaicalin	PTGS2
SR	Dihydrobaicalin	TDP1
SR	Isoschaftoside	ADORA1
SR	Isoschaftoside	CDK1
SR	Isoschaftoside	CDK2
SR	Isoschaftoside	CDK3
SR	Isoschaftoside	CDK4
SR	Isoschaftoside	CDK6
SR	Isoschaftoside	DYRK1A
SR	Isoschaftoside	FGR
SR	Isoschaftoside	FRK
SR	Isoschaftoside	FYN
SR	Isoschaftoside	MAPT
SR	Isoschaftoside	PDE11A
SR	Isoschaftoside	PDE5A
SR	Isoschaftoside	TDP1
SR	Isoschaftoside	TOP2
SR	Isoschaftoside	YES1
SR	Oroxylin A	ABCG2
SR	Oroxylin A	ADORA1
SR	Oroxylin A	ADORA2A
SR	Oroxylin A	ADORA3
SR	Oroxylin A	ADRA1B
SR	Oroxylin A	ADRB2
SR	Oroxylin A	AKR1B1
SR	Oroxylin A	AKR1B10
SR	Oroxylin A	AKR1B15
SR	Oroxylin A	AR
SR	Oroxylin A	ATF1
SR	Oroxylin A	BCL2
SR	Oroxylin A	CASP3
SR	Oroxylin A	CCNB1
SR	Oroxylin A	CDK1
SR	Oroxylin A	CDK7
SR	Oroxylin A	CREB1
SR	Oroxylin A	CREM
SR	Oroxylin A	CYP1A2
SR	Oroxylin A	CYP2C9
SR	Oroxylin A	DPP4
SR	Oroxylin A	GFER
SR	Oroxylin A	IL6
SR	Oroxylin A	MAPT
SR	Oroxylin A	NCOA1
SR	Oroxylin A	NCOA2
SR	Oroxylin A	NOS1
SR	Oroxylin A	NOS2
SR	Oroxylin A	NOS2
SR	Oroxylin A	NOS3
SR	Oroxylin A	PDE3A
SR	Oroxylin A	PIK3CG
SR	Oroxylin A	PKIA
SR	Oroxylin A	PRSS1
SR	Oroxylin A	PTGS1
SR	Oroxylin A	PTGS2
SR	Oroxylin A	RXRA
SR	Oroxylin A	SCN5A
SR	p-Coumaric acid	AKR1B1
SR	p-Coumaric acid	AKR1B10
SR	p-Coumaric acid	AKR1B15
SR	p-Coumaric acid	CA1
SR	p-Coumaric acid	CA12
SR	p-Coumaric acid	CA13
SR	p-Coumaric acid	CA14
SR	p-Coumaric acid	CA2
SR	p-Coumaric acid	CA3
SR	p-Coumaric acid	CA4
SR	p-Coumaric acid	CA5A
SR	p-Coumaric acid	CA5B
SR	p-Coumaric acid	CA6
SR	p-Coumaric acid	CA7
SR	p-Coumaric acid	CA9
SR	p-Coumaric acid	CCL16
SR	p-Coumaric acid	CTRB1
SR	p-Coumaric acid	LYZ
SR	p-Coumaric acid	MAOA
SR	p-Coumaric acid	MAOB
SR	p-Coumaric acid	NOS3
SR	p-Coumaric acid	PLA2G2E
SR	p-Coumaric acid	PTGS1
SR	p-Coumaric acid	PTGS2
SR	p-Coumaric acid	TYR
SR	Protocatechuic acid	ADH1C
SR	Protocatechuic acid	ALOX5
SR	Protocatechuic acid	CA1
SR	Protocatechuic acid	CA12
SR	Protocatechuic acid	CA13
SR	Protocatechuic acid	CA14
SR	Protocatechuic acid	CA2
SR	Protocatechuic acid	CA3
SR	Protocatechuic acid	CA4
SR	Protocatechuic acid	CA5A
SR	Protocatechuic acid	CA5B
SR	Protocatechuic acid	CA6
SR	Protocatechuic acid	CA7
SR	Protocatechuic acid	CA9
SR	Protocatechuic acid	COMT
SR	Protocatechuic acid	LYZ
SR	Protocatechuic acid	MAOB
SR	Protocatechuic acid	MAPT
SR	Protocatechuic acid	MGAM
SR	Protocatechuic acid	PRKCA
SR	Protocatechuic acid	PRKCB
SR	Protocatechuic acid	PRKCG
SR	Protocatechuic acid	PRKCZ
SR	Protocatechuic acid	PRSS3
SR	Protocatechuic acid	PTGS1
SR	Protocatechuic acid	PTGS2
SR	Protocatechuic acid	TDP1
SR	Schaftoside /Schaftoside isomer	ADORA1
SR	Schaftoside /Schaftoside isomer	CDK1
SR	Schaftoside /Schaftoside isomer	CDK2
SR	Schaftoside /Schaftoside isomer	CDK3
SR	Schaftoside /Schaftoside isomer	CDK4
SR	Schaftoside /Schaftoside isomer	CDK6
SR	Schaftoside /Schaftoside isomer	DYRK1A
SR	Schaftoside /Schaftoside isomer	FGR
SR	Schaftoside /Schaftoside isomer	FRK
SR	Schaftoside /Schaftoside isomer	FYN
SR	Schaftoside /Schaftoside isomer	MAPT
SR	Schaftoside /Schaftoside isomer	PDE11A
SR	Schaftoside /Schaftoside isomer	PDE5A
SR	Schaftoside /Schaftoside isomer	TDP1
SR	Schaftoside /Schaftoside isomer	YES1
SR	Scutellarin	ADORA1
SR	Scutellarin	AHSA1
SR	Scutellarin	AKR1B1
SR	Scutellarin	AKR1B10
SR	Scutellarin	AKR1B15
SR	Scutellarin	AOX1
SR	Scutellarin	BCL2L1
SR	Scutellarin	CASP3
SR	Scutellarin	DYRK1A
SR	Scutellarin	KDM4A
SR	Scutellarin	KDM4B
SR	Scutellarin	KDM4C
SR	Scutellarin	MBNL1
SR	Scutellarin	MBNL2
SR	Scutellarin	PRKCG
SR	Scutellarin	PTGS1
SR	Scutellarin	PTGS2
SR	Scutellarin	TDP1
SR	Scutellarin	XDH
SR	Skullcapflavon II	ABCG2
SR	Skullcapflavon II	ADORA1
SR	Skullcapflavon II	ADORA2A
SR	Skullcapflavon II	ADORA3
SR	Skullcapflavon II	AKR1B1
SR	Skullcapflavon II	AKR1B10
SR	Skullcapflavon II	AKR1B15
SR	Skullcapflavon II	AR
SR	Skullcapflavon II	CACNA2D1
SR	Skullcapflavon II	DPP4
SR	Skullcapflavon II	DYRK1A
SR	Skullcapflavon II	F7
SR	Skullcapflavon II	IGHG1
SR	Skullcapflavon II	KCNH2
SR	Skullcapflavon II	KCNMA1
SR	Skullcapflavon II	KDR
SR	Skullcapflavon II	MAPT
SR	Skullcapflavon II	NCOA1
SR	Skullcapflavon II	NCOA2
SR	Skullcapflavon II	NOS1
SR	Skullcapflavon II	NOS2
SR	Skullcapflavon II	NOS2
SR	Skullcapflavon II	NOS3
SR	Skullcapflavon II	NOS3
SR	Skullcapflavon II	PRSS1
SR	Skullcapflavon II	PTGS1
SR	Skullcapflavon II	PTGS1
SR	Skullcapflavon II	PTGS2
SR	Skullcapflavon II	PTGS2
SR	Skullcapflavon II	SCN5A
SR	Skullcapflavon II	TDP1
SR	Skullcapflavon II	TOP2
SR	Tenaxin I	KCNH2
SR	Tenaxin I	AR
SR	Tenaxin I	SCN5A
SR	Tenaxin I	PTGS2
SR	Tenaxin I	NOS3
SR	Tenaxin I	F7
SR	Tenaxin I	TOP2
SR	Tenaxin I	ESR2
[truncated: 121 more rows]
