# Supplementary material for: Systematically Characterizing Chemical Profile and Potential Mechanisms of Qingre Lidan Decoction Acting on Cholelithiasis by Integrating UHPLC-QTOF-MS and Network Target Analysis
Source: Evid Based Complement Alternat Med. 2019 Jan 3;2019:2675287. doi: 10.1155/2019/2675287 (PMC6335670; doi:10.1155/2019/2675287)
Supplement: Supplementary Materials — Table S1: therapeutic targets of cholelithiasis; Table S2: compound targets for QRLDD; Table S3: pathway enrichment analysis of QRLDD-Disease targets network. [file 2675287.f1.zip › 2675287.f3.xlsx]

## Sheet: Sheet1
Category	Term	Count	%	PValue	Genes
KEGG_PATHWAY	hsa05200:Pathways in cancer	72	1.72869	6.23347e-28	E2F1, E2F2, PTGS2, MMP9, PPARG, FOXO1, FASLG, NFKB1, NFKB2, MMP2, PTEN, MMP1, TGFB1, TGFB2, AKT1, FOS, CASP3, CDKN2A, CASP9, SLC2A1, CASP8, NOS2, FGF1, FGF2, MYC, CHUK, PRKCA, EGFR, PIK3CG, AR, RELA, RXRA, CYCS, TP53, CDK6, RB1, CDK4, CDK2, PRKCB, MAPK1, HIF1A, JUN, VEGFA, MAPK8, GSTP1, BID, ERBB2, NFKBIA, EGLN1, CDH1, BCL2L1, BCL2, RAC1, NKX3-1, EGF, FN1, IL6, EPAS1, MAP2K1, IL8, TGFBR2, SMAD4, …
KEGG_PATHWAY	hsa05212:Pancreatic cancer	30	0.720288	1.29315e-19	E2F1, E2F2, ERBB2, NFKB1, BCL2L1, TGFB1, TGFB2, AKT1, CDKN2A, CASP9, RAC1, EGF, CHUK, EGFR, PIK3CG, MAP2K1, RELA, TGFBR2, SMAD4, TP53, RAF1, CDK6, RB1, CDK4, STAT1, STAT3, MAPK1, VEGFA, MAPK8, IKBKB
KEGG_PATHWAY	hsa05215:Prostate cancer	31	0.720288	1.12955e-16	E2F1, E2F2, ERBB2, NFKBIA, FOXO1, NFKB1, PTEN, AKT1, CASP9, INS, BCL2, NKX3-1, EGF, CHUK, EGFR, PIK3CG, AR, MAP2K1, CREB1, RELA, TP53, RAF1, IGF2, RB1, CDK2, MAPK1, CDKN1A, GSK3B, MTOR, IKBKB, GSTP1
KEGG_PATHWAY	hsa05219:Bladder cancer	20	0.480192	2.54217e-14	E2F1, EGFR, E2F2, IL8, MAP2K1, MMP9, ERBB2, TP53, RAF1, CDH1, RB1, CDK4, MMP2, MMP1, MAPK1, CDKN1A, CDKN2A, VEGFA, EGF, MYC
KEGG_PATHWAY	hsa04620:Toll-like receptor signaling pathway	29	0.696279	4.56583e-14	TNF, TLR2, NFKBIA, NFKB1, TLR4, CXCL11, CXCL10, AKT1, FOS, CASP8, RAC1, IL1B, LBP, CHUK, SPP1, PIK3CG, IL6, IL8, MAP2K1, RELA, MAP2K4, STAT1, MAPK1, MAPK14, JUN, MAPK8, IL12B, IKBKB, CD14
KEGG_PATHWAY	hsa05220:Chronic myeloid leukemia	25	0.60024	9.72427e-14	E2F1, E2F2, NFKBIA, NFKB1, BCL2L1, TGFB1, TGFB2, AKT1, CDKN2A, MYC, CHUK, PIK3CG, MAP2K1, RELA, TGFBR2, SMAD4, TP53, RAF1, CDK6, RB1, CDK4, MAPK1, CDKN1A, HDAC1, IKBKB
KEGG_PATHWAY	hsa05222:Small cell lung cancer	24	0.57623	1.26841e-11	E2F1, PIK3CG, E2F2, PTGS2, RXRA, RELA, CYCS, TP53, NFKBIA, CDK6, NFKB1, RB1, BCL2L1, CDK4, PTEN, CDK2, AKT1, CASP9, BCL2, NOS2, IKBKB, MYC, CHUK, FN1
KEGG_PATHWAY	hsa04660:T cell receptor signaling pathway	27	0.648259	1.37792e-11	CSF2, TNF, NFKBIA, NFKB1, IL10, AKT1, FOS, IFNG, PPP3CA, CHUK, NFATC1, PIK3CG, IL4, MAP2K1, RELA, RAF1, CDK4, PRKCQ, MAPK1, CD40LG, FYN, MAPK14, GSK3B, JUN, LCK, IKBKB, IL2
KEGG_PATHWAY	hsa04664:Fc epsilon RI signaling pathway	23	0.552221	1.89151e-11	PRKCA, IL4, PIK3CG, CSF2, TNF, MAP2K1, LYN, PLA2G10, MAP2K4, RAF1, PRKCE, PRKCD, BTK, PRKCB, AKT1, MAPK1, FYN, MAPK14, RAC1, PLA2G2A, PLA2G1B, PLA2G6, MAPK8
KEGG_PATHWAY	hsa05223:Non-small cell lung cancer	19	0.456182	6.27702e-11	E2F1, PRKCA, EGFR, PIK3CG, E2F2, MAP2K1, RXRA, ERBB2, TP53, RAF1, CDK6, RB1, CDK4, PRKCB, AKT1, MAPK1, CDKN2A, CASP9, EGF
KEGG_PATHWAY	hsa04010:MAPK signaling pathway	42	1.0084	9.05445e-11	TNF, FASLG, ELK1, NFKB1, NFKB2, TGFB1, TGFB2, AKT1, FOS, CASP3, MAPT, RAC1, PLA2G1B, IL1B, PPP3CA, EGF, FGF1, MYC, FGF2, CHUK, RASA1, IL1A, EGFR, PRKCA, MAP2K1, PLA2G10, RELA, MAP2K4, TGFBR2, TP53, RAF1, PRKCB, CDC25B, MAPK1, MAPK14, JUN, PLA2G2A, HSPB1, PLA2G6, MAPK8, IKBKB, CD14
KEGG_PATHWAY	hsa05210:Colorectal cancer	23	0.552221	9.46509e-11	EGFR, PIK3CG, MAP2K1, CYCS, TGFBR2, TP53, SMAD4, RAF1, BIRC5, TGFB1, TGFB2, AKT1, MAPK1, FOS, CASP3, CASP9, GSK3B, JUN, BAX, BCL2, RAC1, MAPK8, MYC
KEGG_PATHWAY	hsa04210:Apoptosis	23	0.552221	1.99799e-10	BID, PIK3CG, TNF, RELA, CYCS, TP53, NFKBIA, FASLG, NFKB1, BCL2L1, AKT1, CASP6, CASP3, CASP9, BAX, CASP7, BCL2, CASP8, IL1B, PPP3CA, IKBKB, CHUK, IL1A
KEGG_PATHWAY	hsa04370:VEGF signaling pathway	21	0.504202	4.94112e-10	PRKCA, PIK3CG, MAP2K1, PTGS2, PLA2G10, RAF1, KDR, PRKCB, AKT1, MAPK1, CASP9, MAPK14, VEGFA, RAC1, PLA2G2A, PLA2G1B, HSPB1, PLA2G6, NOS3, PPP3CA, NFATC1
KEGG_PATHWAY	hsa04115:p53 signaling pathway	20	0.480192	5.69184e-10	BID, CDK1, CYCS, TP53, CDK6, CHEK1, CHEK2, CDK4, PTEN, CDK2, CCNB1, CASP3, CDKN1A, CDKN2A, CASP9, BBC3, BAX, CASP8, SERPINE1, IGFBP3
KEGG_PATHWAY	hsa05214:Glioma	19	0.456182	1.10242e-09	E2F1, PRKCA, EGFR, PIK3CG, E2F2, MAP2K1, TP53, RAF1, CDK6, RB1, CDK4, PTEN, PRKCB, AKT1, MAPK1, CDKN1A, CDKN2A, MTOR, EGF
KEGG_PATHWAY	hsa05218:Melanoma	19	0.456182	9.11608e-09	E2F1, EGFR, PIK3CG, E2F2, MAP2K1, TP53, RAF1, CDK6, CDH1, RB1, CDK4, PTEN, AKT1, MAPK1, CDKN1A, CDKN2A, FGF1, EGF, FGF2
KEGG_PATHWAY	hsa04062:Chemokine signaling pathway	31	0.744298	1.3841e-08	PRKCZ, CCL2, FGR, CXCL2, NFKBIA, NFKB1, CXCL11, CXCL10, AKT1, CCL25, TIAM2, RAC1, CHUK, PIK3CG, MAP2K1, LYN, IL8, NCF1, HCK, RELA, RAF1, STAT1, PRKCD, STAT3, STAT2, PRKCB, CCR9, MAPK1, CCR5, GSK3B, IKBKB
KEGG_PATHWAY	hsa04662:B cell receptor signaling pathway	19	0.456182	2.32811e-08	PIK3CG, MAP2K1, LYN, RELA, NFKBIA, RAF1, NFKB1, PRKCB, BTK, AKT1, MAPK1, FOS, GSK3B, JUN, RAC1, PPP3CA, IKBKB, CHUK, NFATC1
KEGG_PATHWAY	hsa04060:Cytokine-cytokine receptor interaction	36	0.864346	1.01952e-07	CSF2, TNF, ACVRL1, CCL2, IL18, CXCL2, FASLG, CXCL11, TGFB1, IL10, CXCL10, TGFB2, CCL25, IL23A, IFNG, IL1B, EGF, IL1A, IL4, EGFR, IL6, FLT1, IL23R, IL8, FLT4, TGFBR2, IL6R, KDR, CCR9, GH1, PRLR, CCR5, CD40LG, VEGFA, IL12B, IL2
KEGG_PATHWAY	hsa05213:Endometrial cancer	15	0.360144	1.9015e-07	EGFR, PIK3CG, MAP2K1, ERBB2, TP53, RAF1, ELK1, CDH1, PTEN, AKT1, MAPK1, CASP9, GSK3B, EGF, MYC
KEGG_PATHWAY	hsa04910:Insulin signaling pathway	25	0.57623	2.4741e-07	PIK3CG, PRKCZ, MAP2K1, ACACA, HK1, FOXO1, RAF1, ELK1, IGF2, PPP1CC, PPP1CB, PPARGC1A, AKT1, MAPK1, PPP1CA, SLC2A4, INS, GSK3B, PKLR, FASN, MAPK8, MTOR, PTPN1, IKBKB, INSR
KEGG_PATHWAY	hsa04110:Cell cycle	23	0.552221	2.53689e-07	E2F1, E2F2, CDK1, TP53, SMAD4, CDK6, CHEK1, RB1, CDK7, CHEK2, CDK4, CDC25A, CDK2, TGFB1, TGFB2, CDC25B, CCNB1, CDKN1A, CDKN2A, HDAC1, GSK3B, PCNA, MYC
KEGG_PATHWAY	hsa04012:ErbB signaling pathway	19	0.456182	2.67812e-07	PRKCA, EGFR, PIK3CG, MAP2K1, ERBB3, ERBB2, MAP2K4, RAF1, ELK1, PRKCB, AKT1, MAPK1, CDKN1A, GSK3B, JUN, MAPK8, MTOR, EGF, MYC
KEGG_PATHWAY	hsa04510:Focal adhesion	30	0.720288	2.69179e-07	CAV1, ERBB2, COL3A1, ELK1, PTEN, AKT1, BCL2, RAC1, EGF, FN1, SPP1, PIK3CG, EGFR, PRKCA, FLT1, MAP2K1, FLT4, RAF1, PPP1CC, PPP1CB, KDR, PRKCB, MAPK1, PPP1CA, FYN, GSK3B, JUN, VEGFA, MAPK8, COL1A1
KEGG_PATHWAY	hsa04621:NOD-like receptor signaling pathway	16	0.384154	3.19928e-07	IL6, CCL2, TNF, IL8, IL18, RELA, CXCL2, NFKBIA, NFKB1, MAPK1, MAPK14, CASP8, IL1B, MAPK8, IKBKB, CHUK
KEGG_PATHWAY	hsa04930:Type II diabetes mellitus	15	0.336134	3.73509e-07	PIK3CG, PRKCZ, TNF, HK1, IGF2, PRKCE, PRKCD, MAPK1, SLC2A4, INS, PKLR, MAPK8, MTOR, IKBKB, INSR
KEGG_PATHWAY	hsa04920:Adipocytokine signaling pathway	16	0.384154	9.4229e-07	PPARA, TNF, RXRA, RELA, NFKBIA, NFKB1, PPARGC1A, STAT3, AKT1, PRKCQ, SLC2A4, SLC2A1, MAPK8, MTOR, IKBKB, CHUK
KEGG_PATHWAY	hsa05014:Amyotrophic lateral sclerosis (ALS)	14	0.336134	1.69202e-06	BID, TNF, CYCS, TP53, BCL2L1, SOD1, CASP3, CASP9, MAPK14, BAX, BCL2, RAC1, CAT, PPP3CA
KEGG_PATHWAY	hsa04650:Natural killer cell mediated cytotoxicity	22	0.528211	3.04707e-06	PRKCA, BID, PIK3CG, CSF2, ICAM1, MICA, TNF, MAP2K1, KLRK1, FASLG, RAF1, ITGB2, HLA-C, HLA-B, PRKCB, MAPK1, CASP3, FYN, LCK, IFNG, RAC1, PPP3CA, NFATC1
KEGG_PATHWAY	hsa04912:GnRH signaling pathway	18	0.432173	7.55609e-06	PRKCA, EGFR, MAP2K1, PLA2G10, MAP2K4, RAF1, ELK1, MMP14, MMP2, PRKCD, PRKCB, MAPK1, MAPK14, JUN, PLA2G1B, PLA2G2A, PLA2G6, MAPK8
KEGG_PATHWAY	hsa05330:Allograft rejection	12	0.264106	8.29471e-06	HLA-DQB1, IL4, TNF, CD40LG, IFNG, FASLG, HLA-C, HLA-B, IL12B, HLA-DQA1, IL10, IL2
KEGG_PATHWAY	hsa00590:Arachidonic acid metabolism	13	0.312125	1.91334e-05	TBXAS1, PTGS2, PLA2G10, CYP2C9, PTGS1, AKR1C3, ALOX15, PLA2G2A, PLA2G1B, PLA2G6, LTA4H, ALOX5, ALOX12
KEGG_PATHWAY	hsa05120:Epithelial cell signaling in Helicobacter pylori infection	14	0.336134	3.15259e-05	EGFR, LYN, IL8, RELA, MAP2K4, NFKBIA, NFKB1, CASP3, JUN, MAPK14, RAC1, MAPK8, IKBKB, CHUK
KEGG_PATHWAY	hsa04940:Type I diabetes mellitus	13	0.264106	3.65098e-05	HLA-DQB1, TNF, FASLG, IGF2, HLA-C, HLA-B, HLA-DQA1, INS, IFNG, IL1B, IL12B, IL1A, IL2
KEGG_PATHWAY	hsa05211:Renal cell carcinoma	14	0.336134	4.34952e-05	PIK3CG, EPAS1, MAP2K1, RAF1, EGLN1, TGFB1, TGFB2, AKT1, MAPK1, HIF1A, JUN, VEGFA, RAC1, SLC2A1
KEGG_PATHWAY	hsa05416:Viral myocarditis	14	0.336134	5.08418e-05	BID, HLA-DQB1, ICAM1, CAV1, CYCS, HLA-C, ITGB2, HLA-B, HLA-DQA1, CASP3, CASP9, CD40LG, FYN, CASP8, RAC1
KEGG_PATHWAY	hsa04722:Neurotrophin signaling pathway	19	0.456182	5.09792e-05	PIK3CG, MAP2K1, RELA, TP53, NFKBIA, FASLG, RAF1, NFKB1, PRKCD, AKT1, MAPK1, MAPK14, GSK3B, JUN, BAX, BCL2, RAC1, MAPK8, IKBKB
KEGG_PATHWAY	hsa00140:Steroid hormone biosynthesis	11	0.264106	8.42835e-05	AKR1C3, CYP3A4, CYP17A1, CYP1B1, HSD17B2, CYP1A1, HSD17B1, CYP7A1, SRD5A1, COMT, CYP19A1
KEGG_PATHWAY	hsa04914:Progesterone-mediated oocyte maturation	16	0.360144	0.000100902	PIK3CG, CDK1, MAP2K1, RAF1, IGF2, PPP1CB, CDK2, CDC25A, CDC25B, AKT1, CCNB1, PGR, MAPK1, INS, MAPK14, MAPK8
KEGG_PATHWAY	hsa05332:Graft-versus-host disease	11	0.240096	0.000117272	HLA-DQB1, IL6, TNF, IFNG, IL1B, FASLG, HLA-C, HLA-B, HLA-DQA1, IL1A, IL2
KEGG_PATHWAY	hsa05221:Acute myeloid leukemia	12	0.288115	0.000139291	PIK3CG, AKT1, MAPK1, MAP2K1, RELA, RAF1, NFKB1, MTOR, IKBKB, MYC, CHUK, STAT3
KEGG_PATHWAY	hsa04672:Intestinal immune network for IgA production	11	0.264106	0.000148219	CCR9, HLA-DQB1, IL4, CCL25, IL6, CD40LG, HLA-DQA1, IL10, TGFB1, IL2, TGFB2
KEGG_PATHWAY	hsa05020:Prion diseases	9	0.216086	0.000303217	MAPK1, IL6, MAP2K1, FYN, BAX, IL1B, ELK1, SOD1, IL1A
KEGG_PATHWAY	hsa04630:Jak-STAT signaling pathway	20	0.480192	0.000317275	IL4, PIK3CG, CSF2, IL6, IL23R, IL6R, BCL2L1, STAT1, IL10, STAT3, STAT2, AKT1, GH1, STAT4, IL23A, PRLR, IFNG, IL12B, MYC, IL2
KEGG_PATHWAY	hsa00591:Linoleic acid metabolism	8	0.192077	0.000404284	CYP3A4, ALOX15, PLA2G10, CYP2C9, PLA2G1B, PLA2G2A, PLA2G6, CYP1A2
KEGG_PATHWAY	hsa04270:Vascular smooth muscle contraction	16	0.384154	0.000530685	PRKCA, PLA2G10, MAP2K1, RAF1, PPP1CC, PRKCE, PPP1CB, PRKCD, PRKCB, PRKCQ, MAPK1, PPP1CA, PLA2G1B, PLA2G2A, ADRA1B, PLA2G6
KEGG_PATHWAY	hsa04730:Long-term depression	12	0.288115	0.00067503	PRKCA, PPP2R1B, MAPK1, PPP2R1A, MAP2K1, LYN, PLA2G10, PLA2G1B, PLA2G2A, PLA2G6, RAF1, PRKCB
KEGG_PATHWAY	hsa04622:RIG-I-like receptor signaling pathway	12	0.288115	0.000865126	TNF, IL8, RELA, MAPK14, CASP8, NFKBIA, NFKB1, MAPK8, IL12B, IKBKB, CHUK, CXCL10
KEGG_PATHWAY	hsa04666:Fc gamma R-mediated phagocytosis	14	0.336134	0.00101104	PRKCA, PIK3CG, LYN, MAP2K1, NCF1, HCK, RAF1, PRKCE, PRKCD, PRKCB, AKT1, MAPK1, RAC1, PLA2G6
KEGG_PATHWAY	hsa04520:Adherens junction	12	0.288115	0.00171793	EGFR, CSNK2A2, MAPK1, CSNK2A1, FYN, ERBB2, RAC1, TGFBR2, SMAD4, CDH1, PTPN1, INSR
KEGG_PATHWAY	hsa03320:PPAR signaling pathway	11	0.264106	0.00247673	LPL, PPARA, APOA1, CYP27A1, CYP7A1, RXRA, APOC3, PPARG, MMP1, FABP6, NR1H3
KEGG_PATHWAY	hsa05216:Thyroid cancer	7	0.168067	0.0030176	MAPK1, MAP2K1, RXRA, PPARG, TP53, CDH1, MYC
KEGG_PATHWAY	hsa00980:Metabolism of xenobiotics by cytochrome P450	10	0.240096	0.00317939	GSTM1, AKR1C3, CYP3A4, GSTM2, CYP1B1, CYP1A1, CYP2C9, ADH1B, CYP1A2, GSTP1
KEGG_PATHWAY	hsa04114:Oocyte meiosis	15	0.336134	0.00386198	PPP2R1B, CDK1, PPP2R1A, AR, MAP2K1, IGF2, PPP1CC, PPP1CB, CDK2, CCNB1, PGR, MAPK1, PPP1CA, INS, PPP3CA
KEGG_PATHWAY	hsa00982:Drug metabolism	10	0.240096	0.00398954	GSTM1, CYP3A4, GSTM2, CYP2C9, MAOA, AOX1, MAOB, ADH1B, CYP1A2, GSTP1
KEGG_PATHWAY	hsa04623:Cytosolic DNA-sensing pathway	9	0.216086	0.00644654	IL6, RELA, IL18, NFKBIA, IL1B, NFKB1, IKBKB, CHUK, CXCL10
KEGG_PATHWAY	hsa04310:Wnt signaling pathway	16	0.384154	0.010105	PRKCA, PPP2R1B, PPP2R1A, TP53, SMAD4, PRKCB, CSNK2A2, CSNK2A1, GSK3B, JUN, RAC1, MAPK8, PPP3CA, FOSL1, MYC, NFATC1
KEGG_PATHWAY	hsa04350:TGF-beta signaling pathway	11	0.264106	0.0129737	PPP2R1B, MAPK1, PPP2R1A, ACVRL1, TNF, IFNG, TGFBR2, SMAD4, MYC, TGFB1, TGFB2
KEGG_PATHWAY	hsa05320:Autoimmune thyroid disease	9	0.192077	0.0144418	HLA-DQB1, IL4, CD40LG, FASLG, HLA-C, HLA-B, HLA-DQA1, IL10, IL2
KEGG_PATHWAY	hsa05310:Asthma	6	0.144058	0.0147749	HLA-DQB1, IL4, TNF, CD40LG, HLA-DQA1, IL10
KEGG_PATHWAY	hsa00380:Tryptophan metabolism	7	0.168067	0.0152167	CYP1B1, CYP1A1, MAOA, AOX1, MAOB, CYP1A2, CAT
KEGG_PATHWAY	hsa05010:Alzheimer's disease	16	0.384154	0.0193943	BID, LPL, TNF, CYCS, MAPK1, APP, CASP3, CASP9, APOE, GSK3B, MAPT, CASP7, CASP8, BACE1, IL1B, PPP3CA
KEGG_PATHWAY	hsa04720:Long-term potentiation	9	0.216086	0.0221004	PRKCA, MAPK1, PPP1CA, MAP2K1, RAF1, PPP3CA, PPP1CC, PPP1CB, PRKCB
KEGG_PATHWAY	hsa00350:Tyrosine metabolism	7	0.168067	0.0236089	DCT, TYR, MAOA, AOX1, MAOB, ADH1B, COMT
KEGG_PATHWAY	hsa03410:Base excision repair	6	0.144058	0.0314952	NEIL1, PCNA, PARP1, OGG1, APEX1, FEN1
KEGG_PATHWAY	hsa04540:Gap junction	10	0.240096	0.0377481	PRKCA, EGFR, CDK1, MAPK1, MAP2K1, DRD2, RAF1, GJA1, EGF, PRKCB
KEGG_PATHWAY	hsa00480:Glutathione metabolism	7	0.168067	0.0412453	GSTM1, GSS, GSTM2, ODC1, G6PD, GCLC, GSTP1
KEGG_PATHWAY	hsa04530:Tight junction	13	0.312125	0.0413277	PRKCA, PPP2R1B, PPP2R1A, PRKCZ, PRKCE, CDK4, PTEN, PRKCD, PRKCB, AKT1, CSNK2A2, PRKCQ, CSNK2A1
KEGG_PATHWAY	hsa04810:Regulation of actin cytoskeleton	19	0.432173	0.0482255	EGFR, PIK3CG, MAP2K1, RAF1, IGF2, ITGB2, PPP1CC, PPP1CB, MAPK1, PPP1CA, TIAM2, INS, F2, RAC1, FGF1, EGF, FGF2, CD14, FN1
KEGG_PATHWAY	hsa04150:mTOR signaling pathway	7	0.168067	0.0485807	PIK3CG, AKT1, MAPK1, HIF1A, INS, VEGFA, IGF2, MTOR
